# Supplementary material for: Positive-unlabeled learning for the prediction of conformational B-cell epitopes
Source: BMC Bioinformatics. 2015 Dec 9;16(Suppl 18):S12. doi: 10.1186/1471-2105-16-S18-S12 (PMC4682424; doi:10.1186/1471-2105-16-S18-S12)
Supplement: Additional File 1 — Data set of unbound structures. This additional file contains a description of the newly-constructed unbound structure data set. (*.xls) [file 1471-2105-16-S18-S12-S1.xls]

## Sheet: dataset
Class1 Name	Class1	Class2	Class3	PDB ID	Chain ID	Resolution	Macromolecule Name	Source	Bound-state antigen (where epitopes are extracted)
Virus	0	1	1	3TGT	A	1.9	HIV-1 clade A/E 93TH057 gp120	Human immunodeficiency virus 1	4LSU,4LSP,4JB9,4OM0,4OM1,3SE9,3SE8,4OLZ,4OLY,4OLX,4OLW,4OLV,4OLU
Virus	0	1	1	4I53	A	2.5	HIV-1 glycoprotein	HUMAN IMMUNODEFICIENCY VIRUS TYPE 1	3RJQ
Virus	0	1	1	4JPJ	A	2.5	Germline-targeting HIV-1 gp120 engineered outer domain, eOD-GT6	Human immunodeficiency virus 1	4JPK
Virus	0	1	2	4DKP	A	1.8	clade A/E 93TH057 HIV-1 gp120 core	HUMAN IMMUNODEFICIENCY VIRUS TYPE 1	3U7Y,4JKP,4JPW
Virus	0	1	3	3O3X	A	1.45	gp41-5	artificial gene	2XRA,2CMR
Virus	0	1	3	4IPY	A	1.64	Capsid protein p24	Human immunodeficiency virus type 1	2XT1
Virus	0	1	4	3NTE	A	1.95	HIV-1 capsid protein	Human immunodeficiency virus 1	1E6J
Virus	0	2	1	1HGH	A	2.7	HEMAGGLUTININ, CHAIN HA1	Influenza A virus	1QFU,1EO8
Virus	0	2	1	1HGH	B	2.7	HEMAGGLUTININ, CHAIN HA2	Influenza A virus	1QFU,1EO8
Virus	0	2	1	3KU3	A	1.6	Hemagglutinin HA1 chain	Influenza A virus	4HLZ,4HF5
Virus	0	2	1	3KU3	B	1.6	Hemagglutinin HA2 chain	Influenza A virus	4HLZ,4HF5
Virus	0	2	1	3ZP0	E	2.51	HEMAGGLUTININ	INFLUENZA A VIRUS	4FQI,3GBM
Virus	0	2	1	3ZP0	F	2.51	HEMAGGLUTININ	INFLUENZA A VIRUS	4FQI,3GBM
Virus	0	2	1	4FNK	A	1.9	Hemagglutinin HA1 chain	Influenza A virus	3SDY
Virus	0	2	1	4FNK	B	1.9	Hemagglutinin HA2 chain	Influenza A virus	3SDY
Virus	0	2	1	4GXX	A	1.8	Hemagglutinin HA1 chain	Influenza A virus	3GBN,3LZF,4PY8
Virus	0	2	1	4GXX	B	1.8	Hemagglutinin HA2 chain	Influenza A virus	3GBN,3LZF,4PY8
Virus	0	2	1	4M4Y	A	2.2	Hemagglutinin HA1 subunit	Influenza A virus	3ZTN
Virus	0	2	1	4M4Y	B	2.2	Hemagglutinin HA2 subunit	Influenza A virus	3ZTN
Virus	0	2	2	1F8D	A	1.4	NEURAMINIDASE	Influenza A virus (A/tern/Australia/G70C/1975(H11N9))	1NMC,1NMA,1A14,1NCA,1NCD
Virus	0	2	2	3NN9	A	2.3	NEURAMINIDASE N9	unidentified influenza virus	1NCB
Virus	0	2	2	4NN9	A	2.3	NEURAMINIDASE N9	Influenza A virus	1NCC
Virus	0	3	1	3IRC	A	2.25	ENVELOPE PROTEIN	Dengue virus 1	4FFY,3UZQ,4AL8
Virus	0	3	1	3VTT	A	1.7	Envelope protein E	Dengue virus type 3	4ALA
Virus	0	3	1	3WE1	A	2.28	Envelope protein E	Dengue virus type 4	3UYP,4BZ1
Virus	0	4	2	3GGQ	A	2	Capsid protein	Hepatitis E virus genotype 1	3RKD
Virus	0	5	1	2HG0	A	3	Envelope glycoprotein	West Nile virus	3I50
Virus	0	5	1	2P5P	A	2.8	Genome polyprotein	West Nile virus	1ZTX
Virus	0	5	1	4OIE	A	1.85	NON-STRUCTURAL PROTEIN NS1	West Nile virus	4OII
Virus	0	6	1	2C36	A	2.11	GLYCOPROTEIN D HSV-1	HUMAN HERPESVIRUS 1	3W9E
Virus	0	6	1	4OSN	A	1.76	Envelope glycoprotein B	Human cytomegalovirus	4OT1
Virus	0	9	1	2GHV	C	2.2	Spike glycoprotein	SARS coronavirus	2GHW,2DD8,3BGF
Virus	0	11	1	3K7B	A	2.1	Protein A33	Vaccinia virus WR	4M1G
Virus	0	11	1	4E9O	X	1.42	IMV membrane protein	Vaccinia virus	4ETQ
Virus	0	19	1	3EJC	A	1.85	Baseplate protein (BPP)	Lactococcus phage TP901-1	4HEM,4HEP
Parasite	1	20	1	1W8K	A	1.8	APICAL MEMBRANE ANTIGEN 1	PLASMODIUM VIVAX	2J4W
Parasite	1	20	1	1Z40	A	1.9	apical membrane antigen 1 precursor	Plasmodium falciparum	2Q8B,2Q8A
Bacteria	2	24	1	3WKL	A	2.8	Putative Zinc Metalloprotease AQ_1964	AQUIFEX AEOLICUS	3WKM
Bacteria	2	26	1	2WK0	A	1.65	BETA-LACTAMASE	BACILLUS LICHENIFORMIS	4M3K
Bacteria	2	27	1	2I5V	O	1.1	Outer surface protein A	Borrelia burgdorferi	1FJ1
Bacteria	2	29	1	2G7C	A	2	Toxin A	Clostridium difficile	4NBY,4NC1
Bacteria	2	30	1	1POH	A	2	HISTIDINE-CONTAINING PHOSPHOCARRIER PROTEIN HPR	Escherichia coli	2JEL
Bacteria	2	30	1	1UB4	A	1.7	MazF protein	Escherichia coli	1MVF
Bacteria	2	30	1	1UB4	B	1.7	MazF protein	Escherichia coli	1MVF
Bacteria	2	30	1	1UB4	C	1.7	MazE protein	Escherichia coli	1MVF
Bacteria	2	30	1	3Q27	A	1.3	Maltose-binding periplasmic protein/alpha-synuclein chimeric protein	Escherichia coli, Homo sapiens	3PGF
Bacteria	2	30	1	4NX7	A	1.15	Dihydrofolate reductase	Escherichia coli	3K74,4EJ1,4EIG,4EIZ,4I1N,4I13
Bacteria	2	34	1	3KVD	D	2	Lipoprotein	Neisseria meningitidis	2YPV
Bacteria	2	38	1	1EY0	A	1.6	STAPHYLOCOCCAL NUCLEASE	Staphylococcus aureus	1NSN
Bacteria	2	40	1	1IGD	A	1.1	PROTEIN G	Streptococcus sp. G148	1IGC
Bacteria	2	42	1	1J95	A	2.8	VOLTAGE-GATED POTASSIUM CHANNEL	Streptomyces lividans	2NLJ,2JK5,1ZWI,1S5H,4UUJ,2HJF,3OR7,3FB5,3FB6,2ATK,3OR6,2W0F,2DWD,2DWE
Bacteria	2	42	1	1JVM	A	2.8	Voltage-gated potassium channel	Streptomyces lividans	3GB7,2ITD,2HVJ,2HVK,1K4C,1K4D,2BOB,3IGA,1R3L,1R3I,1R3J,1R3K
Mammal	3	45	1	1DKK	A	1.9	LYSOZYME	Colinus virginianus	1BQL
Mammal	3	45	1	1HHL	A	1.9	GUINEA FOWL LYSOZYME	Numida meleagris	1FBI
Mammal	3	45	1	1JSE	A	1.12	LYSOZYME	Meleagris gallopavo	1JTP,1DZB,1UAC
Mammal	3	45	1	2NWD	X	1.04	Lysozyme C		1OP9,3EBA,4I0C
Mammal	3	45	1	2VB1	A	0.65	LYSOZYME C	GALLUS GALLUS	1VFB,2EIZ,1ZMY,2DQF,1BVK,3D9A,1YQV,1MLC,1JTT,1G7M,1G7L,1G7I,1G7H,1G7J,1JTO,2ZNX,2ZNW,3A6B,3A6C,1NDM,3A67,1MEL,1ZVH,1DQJ,1ZVY,1ZV5,1NDG,1XFP,1P2C,1RJC,2DQC,2DQE,2DQD,2DQG,2DQI,2DQH,2DQJ,1A2Y,2EKS,3HFM,2YSS,1IC7,1UA6,1KIR,1KIQ,1KIP,1C08,1FDL,1RI8,1IC5,1IC4,1J1O,1J1X,1J1P
Mammal	3	45	2	1HX0	A	1.38	ALPHA AMYLASE (PPA)	Sus scrofa	1KXV,1KXQ,1KXT
Mammal	3	45	3	3ZKG	A	1.9	BETA-SECRETASE 2	HOMO SAPIENS	3ZLQ,3ZKS,3ZKQ,4BEL
Mammal	3	45	4	3Q6O	A	2.05	Sulfhydryl oxidase 1	Homo sapiens	4IJ3
Mammal	3	45	7	2GBC	A	2.8	Dipeptidyl peptidase 4	Rattus norvegicus	4FFV,4FFW
Mammal	3	45	8	2QTW	A	1.9	Proprotein convertase subtilisin/kexin type 9 Propeptide	Homo sapiens	3SQO
Mammal	3	45	8	2QTW	B	1.9	Proprotein convertase subtilisin/kexin type 9	Homo sapiens	3SQO
Mammal	3	45	11	1KF3	A	1.05	pancreatic ribonuclease	Bos taurus	1BZQ,2P46,2P47,2P44,2P45,2P42,2P43,2P48,2P49,2P4A,3QSK
Mammal	3	45	13	1ZVM	A	2.2	ADP-ribosyl cyclase 1	Homo sapiens	4CMH
Mammal	3	45	14	3OIW	A	1.3	GTPase HRas	Homo sapiens	2UZI,2VH5
Mammal	3	46	1	4KZN	A	1.71	Vascular endothelial growth factor A	Homo sapiens	2FJG,1TZI,1TZH,3BDY,1BJ1,1CZ8
Mammal	3	46	3	4EFV	A	2.32	Ovulation-inducing factor (OIF)	Lama glama	4EDX
Mammal	3	47	1	1BOY	A	2.2	HUMAN TISSUE FACTOR	Homo sapiens	1AHW,1JPS,1UJ3
Mammal	3	48	2	1ATZ	A	1.8	VON WILLEBRAND FACTOR	Homo sapiens	2ADF,1FE8
Mammal	3	48	2	1AUQ	A	2.3	A1 DOMAIN OF VON WILLEBRAND FACTOR	Homo sapiens	1OAK
Mammal	3	48	2	1IJB	A	1.8	von Willebrand factor	Homo sapiens	1FNS
Mammal	3	48	3	1BIO	A	1.5	COMPLEMENT FACTOR D	Homo sapiens	4D9R
Mammal	3	48	3	1D7P	M	1.5	COAGULATION FACTOR VIII PRECURSOR	Homo sapiens	1IQD
Mammal	3	49	1	1F45	A	2.8	INTERLEUKIN-12 BETA CHAIN	Homo sapiens	3HMX
Mammal	3	49	1	1F45	B	2.8	INTERLEUKIN-12 ALPHA CHAIN	Homo sapiens	3HMX
Mammal	3	49	1	2ILK	A	1.6	INTERLEUKIN-10	Homo sapiens	1LK3
Mammal	3	49	1	2NVH	A	1.53	Interleukin-1 beta	Homo sapiens	4G6J,4G6M
Mammal	3	50	1	1MF7	A	1.25	INTEGRIN ALPHA M	Homo sapiens	3Q3G,3QA3
Mammal	3	50	1	1MJN	A	1.3	Integrin alpha-L	Homo sapiens	3HI6
Mammal	3	50	1	2ICA	A	1.56	Integrin alpha-L	Homo sapiens	3EOA
Mammal	3	50	1	3FCU	A	2.9	Integrin, alpha 2b	Homo sapiens	3NID,3NIF,3NIG,2VDK,2VDL,2VDM,3ZDX
Mammal	3	50	1	3FCU	B	2.9	Integrin beta-3	Homo sapiens	3NID,3NIF,3NIG,2VDK,2VDL,2VDM,3ZDX
Mammal	3	54	1	2YXF	A	1.13	Beta-2-microglobulin	Homo sapiens	2X89
Mammal	3	57	1	3O1Y	A	1.75	Cytochrome c	Equus caballus	1WEJ
Mammal	3	63	1	4JNI	U	1.17	Urokinase-type plasminogen activator	Homo sapiens	4DW2
Mammal	3	64	1	1B1I	A	1.8	HYDROLASE ANGIOGENIN	Homo sapiens	1H0D
Mammal	3	64	1	1DOK	A	1.85	MONOCYTE CHEMOATTRACTANT PROTEIN 1	Homo sapiens	2BDN,4DN4
Mammal	3	64	1	1KEX	A	1.9	Neuropilin-1	Homo sapiens	2QQN
Mammal	3	64	1	3M1N	A	1.85	Sonic hedgehog protein	Homo sapiens	3MXW
Mammal	3	64	1	3MJ6	A	2.19	Junctional adhesion molecule-like	Mus musculus	3MJ9
Mammal	3	64	1	3NCL	A	1.19	Suppressor of tumorigenicity 14 protein	Homo sapiens	3NPS,3BN9
Mammal	3	64	1	3S26	A	1.8	Neutrophil gelatinase-associated lipocalin	Mus musculus	3U9P
Mammal	3	64	1	4GNY	A	1.64	Beta-lactoglobulin	Bos taurus	2R56
Insect	4	66	1	1AHO	A	0.96	TOXIN II	Androctonus australis	4AEI
Insect	4	68	1	3D6S	A	2	Allergen Der f I	Dermatophagoides farinae	3RVV
Insect	4	68	1	3F5V	A	1.36	Der p 1 allergen	Dermatophagoides pteronyssinus	3RVW,3RVX
Insect	4	69	1	1YG9	A	1.3	Aspartic protease Bla g 2	Blattella germanica	2NR6,3LIZ
Insect	4	70	1	1FCQ	A	1.6	HYALURONOGLUCOSAMINIDASE	Apis mellifera	2J88
Plant	5	71	1	1BV1	A	2	BET V 1	Betula pendula	1FSK
Plant	5	72	1	3PX8	X	1.29	Preproricin	Ricinus communis	4LGP,4KUC,4LHJ
Plant	5	73	1	1WHO	A	1.9	ALLERGEN PHL P 2	Homo sapiens	2VXQ
Other	7	76	1	1I4M	A	2	MAJOR PRION PROTEIN	Homo sapiens	4DGI
