# Supplementary material for: Positive-unlabeled learning for the prediction of conformational B-cell epitopes
Source: BMC Bioinformatics. 2015 Dec 9;16(Suppl 18):S12. doi: 10.1186/1471-2105-16-S18-S12 (PMC4682424; doi:10.1186/1471-2105-16-S18-S12)
Supplement: Additional File 2 — Annotated epitope residues on the 92 unbound structures. This additional file contains the epitope annotations of the unbound structure data set. Zip archive: (*.zip) [file 1471-2105-16-S18-S12-S2.zip]

Archive with 93 entries (92 files):
- terepi/
- terepi/1AHO.epi
- terepi/1ATZ.epi
- terepi/1AUQ.epi
- terepi/1B1I.epi
- terepi/1BIO.epi
- terepi/1BOY.epi
- terepi/1BV1.epi
- terepi/1D7P.epi
- terepi/1DKK.epi
- terepi/1DOK.epi
- terepi/1EY0.epi
- terepi/1F45.epi
- terepi/1F8D.epi
- terepi/1FCQ.epi
- terepi/1HGH.epi
- terepi/1HHL.epi
- terepi/1HX0.epi
- terepi/1I4M.epi
- terepi/1IGD.epi
- terepi/1IJB.epi
- terepi/1J95.epi
- terepi/1JSE.epi
- terepi/1JVM.epi
- terepi/1KEX.epi
- terepi/1KF3.epi
- terepi/1MF7.epi
- terepi/1MJN.epi
- terepi/1POH.epi
- terepi/1UB4.epi
- terepi/1W8K.epi
- terepi/1WHO.epi
- terepi/1YG9.epi
- terepi/1Z40.epi
- terepi/1ZVM.epi
- terepi/2C36.epi
- terepi/2G7C.epi
- terepi/2GBC.epi
- terepi/2GHV.epi
- terepi/2HG0.epi
- terepi/2I5V.epi
- terepi/2ICA.epi
- terepi/2ILK.epi
- terepi/2NVH.epi
- terepi/2NWD.epi
- terepi/2P5P.epi
- terepi/2QTW.epi
- terepi/2VB1.epi
- terepi/2WK0.epi
- terepi/2YXF.epi
- terepi/3D6S.epi
- terepi/3EJC.epi
- terepi/3F5V.epi
- terepi/3FCU.epi
- terepi/3GGQ.epi
- terepi/3IRC.epi
- terepi/3K7B.epi
- terepi/3KU3.epi
- terepi/3KVD.epi
- terepi/3M1N.epi
- terepi/3MJ6.epi
- terepi/3NCL.epi
- terepi/3NN9.epi
- terepi/3NTE.epi
- terepi/3O1Y.epi
- terepi/3O3X.epi
- terepi/3OIW.epi
- terepi/3PX8.epi
- terepi/3Q27.epi
- terepi/3Q6O.epi
- terepi/3S26.epi
- terepi/3TGT.epi
- terepi/3VTT.epi
- terepi/3WE1.epi
- terepi/3WKL.epi
- terepi/3ZKG.epi
- terepi/3ZP0.epi
- terepi/4DKP.epi
- terepi/4E9O.epi
- terepi/4EFV.epi
- terepi/4FNK.epi
- terepi/4GNY.epi
- terepi/4GXX.epi
- terepi/4I53.epi
- terepi/4IPY.epi
- terepi/4JNI.epi
- terepi/4JPJ.epi
- terepi/4KZN.epi
- terepi/4M4Y.epi
- terepi/4NN9.epi
- terepi/4NX7.epi
- terepi/4OIE.epi
- terepi/4OSN.epi
