# Supplementary material for: Positive-unlabeled learning for the prediction of conformational B-cell epitopes
Source: BMC Bioinformatics. 2015 Dec 9;16(Suppl 18):S12. doi: 10.1186/1471-2105-16-S18-S12 (PMC4682424; doi:10.1186/1471-2105-16-S18-S12)
Supplement: Additional File 2 — Annotated epitope residues on the 92 unbound structures. This additional file contains the epitope annotations of the unbound structure data set. Zip archive: (*.zip) [file 1471-2105-16-S18-S12-S2.zip › terepi/1AHO.epi]

A 10 VAL
A 11 ASN
A 12 CYS
A 13 THR
A 15 PHE
A 18 ARG
A 21 TYR
A 24 GLU
A 25 GLU
A 28 LYS
A 33 SER
A 41 PRO
A 42 TYR
A 49 TYR
A 56 ARG
A 59 GLY
A 60 PRO
A 61 GLY
A 62 ARG
A 63 CYS
A 64 HIS
A 9 ASP
