# Supplementary material for: Positive-unlabeled learning for the prediction of conformational B-cell epitopes
Source: BMC Bioinformatics. 2015 Dec 9;16(Suppl 18):S12. doi: 10.1186/1471-2105-16-S18-S12 (PMC4682424; doi:10.1186/1471-2105-16-S18-S12)
Supplement: Additional File 2 — Annotated epitope residues on the 92 unbound structures. This additional file contains the epitope annotations of the unbound structure data set. Zip archive: (*.zip) [file 1471-2105-16-S18-S12-S2.zip › terepi/1ATZ.epi]

A 1004 PRO
A 1006 GLN
A 1009 ASP
A 1012 GLY
A 1013 PHE
A 1016 ARG
A 1017 TYR
A 1022 MET
A 1023 HIS
A 1024 GLY
A 1026 ARG
A 1041 SER
A 1042 VAL
A 1043 ASP
A 1044 SER
A 1046 ASP
A 1072 GLN
A 962 PRO
A 963 ARG
A 966 GLN
A 975 ILE
A 976 THR
A 977 THR
A 978 ILE
A 979 ASP
A 981 PRO
A 982 TRP
A 983 ASN
A 984 VAL
A 985 VAL
A 986 PRO
A 987 GLU
A 989 ALA
A 990 HIS
A 993 SER
A 994 LEU
A 996 ASP
A 997 VAL
