# Supplementary material for: Positive-unlabeled learning for the prediction of conformational B-cell epitopes
Source: BMC Bioinformatics. 2015 Dec 9;16(Suppl 18):S12. doi: 10.1186/1471-2105-16-S18-S12 (PMC4682424; doi:10.1186/1471-2105-16-S18-S12)
Supplement: Additional File 2 — Annotated epitope residues on the 92 unbound structures. This additional file contains the epitope annotations of the unbound structure data set. Zip archive: (*.zip) [file 1471-2105-16-S18-S12-S2.zip › terepi/1B1I.epi]

A 34 GLY
A 35 LEU
A 36 THR
A 37 SER
A 38 PRO
A 39 CYS
A 40 LYS
A 41 ASP
A 83 LEU
A 85 GLY
A 86 GLY
A 87 SER
A 88 PRO
A 89 TRP
A 90 PRO
A 91 PRO
A 93 GLN
