# Supplementary material for: Positive-unlabeled learning for the prediction of conformational B-cell epitopes
Source: BMC Bioinformatics. 2015 Dec 9;16(Suppl 18):S12. doi: 10.1186/1471-2105-16-S18-S12 (PMC4682424; doi:10.1186/1471-2105-16-S18-S12)
Supplement: Additional File 2 — Annotated epitope residues on the 92 unbound structures. This additional file contains the epitope annotations of the unbound structure data set. Zip archive: (*.zip) [file 1471-2105-16-S18-S12-S2.zip › terepi/1BIO.epi]

A 129A ASP
A 132 PRO
A 164 ASP
A 165 ARG
A 166 ALA
A 167 THR
A 169 ASN
A 170 ARG
A 170A ARG
A 170B THR
A 173 ASP
A 174 GLY
A 178 GLU
A 223 ARG
A 223A LYS
