# Supplementary material for: Positive-unlabeled learning for the prediction of conformational B-cell epitopes
Source: BMC Bioinformatics. 2015 Dec 9;16(Suppl 18):S12. doi: 10.1186/1471-2105-16-S18-S12 (PMC4682424; doi:10.1186/1471-2105-16-S18-S12)
Supplement: Additional File 2 — Annotated epitope residues on the 92 unbound structures. This additional file contains the epitope annotations of the unbound structure data set. Zip archive: (*.zip) [file 1471-2105-16-S18-S12-S2.zip › terepi/1BOY.epi]

A 122 LYS
A 149 LYS
A 152 ILE
A 154 THR
A 156 TYR
A 164 GLY
A 165 LYS
A 166 LYS
A 167 THR
A 168 ALA
A 169 LYS
A 170 THR
A 171 ASN
A 190 GLN
A 192 VAL
A 194 PRO
A 196 ARG
A 197 THR
A 198 VAL
A 199 ASN
A 200 ARG
A 201 LYS
A 203 THR
A 204 ASP
