# Supplementary material for: Positive-unlabeled learning for the prediction of conformational B-cell epitopes
Source: BMC Bioinformatics. 2015 Dec 9;16(Suppl 18):S12. doi: 10.1186/1471-2105-16-S18-S12 (PMC4682424; doi:10.1186/1471-2105-16-S18-S12)
Supplement: Additional File 2 — Annotated epitope residues on the 92 unbound structures. This additional file contains the epitope annotations of the unbound structure data set. Zip archive: (*.zip) [file 1471-2105-16-S18-S12-S2.zip › terepi/1BV1.epi]

A 32 LYS
A 40 SER
A 42 GLU
A 43 ASN
A 44 ILE
A 45 GLU
A 46 GLY
A 47 ASN
A 48 GLY
A 49 GLY
A 50 PRO
A 51 GLY
A 52 THR
A 53 ILE
A 61 GLY
A 70 ARG
A 72 ASP
A 76 HIS
A 87 GLU
A 97 LYS
