# Supplementary material for: Positive-unlabeled learning for the prediction of conformational B-cell epitopes
Source: BMC Bioinformatics. 2015 Dec 9;16(Suppl 18):S12. doi: 10.1186/1471-2105-16-S18-S12 (PMC4682424; doi:10.1186/1471-2105-16-S18-S12)
Supplement: Additional File 2 — Annotated epitope residues on the 92 unbound structures. This additional file contains the epitope annotations of the unbound structure data set. Zip archive: (*.zip) [file 1471-2105-16-S18-S12-S2.zip › terepi/1D7P.epi]

M 2196 PHE
M 2197 THR
M 2198 ASN
M 2199 MET
M 2200 PHE
M 2215 ARG
M 2220 ARG
M 2222 GLN
M 2223 VAL
M 2250 SER
M 2251 LEU
M 2252 LEU
M 2253 THR
M 2255 MET
M 2315 HIS
M 2316 GLN
