# Supplementary material for: Positive-unlabeled learning for the prediction of conformational B-cell epitopes
Source: BMC Bioinformatics. 2015 Dec 9;16(Suppl 18):S12. doi: 10.1186/1471-2105-16-S18-S12 (PMC4682424; doi:10.1186/1471-2105-16-S18-S12)
Supplement: Additional File 2 — Annotated epitope residues on the 92 unbound structures. This additional file contains the epitope annotations of the unbound structure data set. Zip archive: (*.zip) [file 1471-2105-16-S18-S12-S2.zip › terepi/1DKK.epi]

A 41 GLN
A 43 THR
A 44 ASN
A 45 ARG
A 46 ASN
A 48 ASP
A 53 TYR
A 67 GLY
A 68 LYS
A 69 THR
A 70 PRO
A 81 SER
A 84 LEU
