# Supplementary material for: Positive-unlabeled learning for the prediction of conformational B-cell epitopes
Source: BMC Bioinformatics. 2015 Dec 9;16(Suppl 18):S12. doi: 10.1186/1471-2105-16-S18-S12 (PMC4682424; doi:10.1186/1471-2105-16-S18-S12)
Supplement: Additional File 2 — Annotated epitope residues on the 92 unbound structures. This additional file contains the epitope annotations of the unbound structure data set. Zip archive: (*.zip) [file 1471-2105-16-S18-S12-S2.zip › terepi/1DOK.epi]

A 16 THR
A 18 ARG
A 19 LYS
A 20 ILE
A 21 SER
A 23 GLN
A 24 ARG
A 28 TYR
A 30 ARG
A 31 ILE
A 32 THR
A 34 SER
A 37 PRO
A 38 LYS
A 39 GLU
A 40 ALA
A 41 VAL
A 45 THR
A 46 ILE
A 47 VAL
A 49 LYS
A 55 PRO
A 56 LYS
A 61 GLN
A 64 MET
A 65 ASP
A 68 ASP
A 69 LYS
