# Supplementary material for: Positive-unlabeled learning for the prediction of conformational B-cell epitopes
Source: BMC Bioinformatics. 2015 Dec 9;16(Suppl 18):S12. doi: 10.1186/1471-2105-16-S18-S12 (PMC4682424; doi:10.1186/1471-2105-16-S18-S12)
Supplement: Additional File 2 — Annotated epitope residues on the 92 unbound structures. This additional file contains the epitope annotations of the unbound structure data set. Zip archive: (*.zip) [file 1471-2105-16-S18-S12-S2.zip › terepi/1EY0.epi]

A 105 ARG
A 106 GLN
A 120 THR
A 121 HIS
A 124 HIS
A 127 LYS
A 135 GLU
A 57 GLU
A 60 ALA
A 61 PHE
A 64 LYS
A 68 ASN
A 70 LYS
A 9 LYS
A 95 ASP
A 96 GLY
A 97 LYS
A 98 MET
