# Supplementary material for: Positive-unlabeled learning for the prediction of conformational B-cell epitopes
Source: BMC Bioinformatics. 2015 Dec 9;16(Suppl 18):S12. doi: 10.1186/1471-2105-16-S18-S12 (PMC4682424; doi:10.1186/1471-2105-16-S18-S12)
Supplement: Additional File 2 — Annotated epitope residues on the 92 unbound structures. This additional file contains the epitope annotations of the unbound structure data set. Zip archive: (*.zip) [file 1471-2105-16-S18-S12-S2.zip › terepi/1F45.epi]

A 15 TRP
A 17 PRO
A 18 ASP
A 20 PRO
A 23 MET
A 40 LEU
A 42 GLN
A 43 SER
A 45 GLU
A 47 LEU
A 54 THR
A 55 ILE
A 56 GLN
A 58 LYS
A 59 GLU
A 61 GLY
A 62 ASP
A 66 TYR
