# Supplementary material for: Positive-unlabeled learning for the prediction of conformational B-cell epitopes
Source: BMC Bioinformatics. 2015 Dec 9;16(Suppl 18):S12. doi: 10.1186/1471-2105-16-S18-S12 (PMC4682424; doi:10.1186/1471-2105-16-S18-S12)
Supplement: Additional File 2 — Annotated epitope residues on the 92 unbound structures. This additional file contains the epitope annotations of the unbound structure data set. Zip archive: (*.zip) [file 1471-2105-16-S18-S12-S2.zip › terepi/1FCQ.epi]

A 138 ARG
A 140 GLU
A 142 PRO
A 143 PHE
A 144 TRP
A 145 ASP
A 146 ASP
A 147 GLN
A 148 ARG
A 149 VAL
