# Supplementary material for: Positive-unlabeled learning for the prediction of conformational B-cell epitopes
Source: BMC Bioinformatics. 2015 Dec 9;16(Suppl 18):S12. doi: 10.1186/1471-2105-16-S18-S12 (PMC4682424; doi:10.1186/1471-2105-16-S18-S12)
Supplement: Additional File 2 — Annotated epitope residues on the 92 unbound structures. This additional file contains the epitope annotations of the unbound structure data set. Zip archive: (*.zip) [file 1471-2105-16-S18-S12-S2.zip › terepi/1HGH.epi]

A 143 PRO
A 271 ASP
A 272 ALA
A 273 PRO
A 274 ILE
A 48 THR
A 49 GLY
A 50 LYS
A 59 LEU
A 60 ASP
A 62 ILE
A 63 ASP
A 74 PRO
A 75 HIS
A 78 VAL
A 79 PHE
A 82 GLU
A 90 ARG
A 92 LYS
A 94 PHE
