# Supplementary material for: Positive-unlabeled learning for the prediction of conformational B-cell epitopes
Source: BMC Bioinformatics. 2015 Dec 9;16(Suppl 18):S12. doi: 10.1186/1471-2105-16-S18-S12 (PMC4682424; doi:10.1186/1471-2105-16-S18-S12)
Supplement: Additional File 2 — Annotated epitope residues on the 92 unbound structures. This additional file contains the epitope annotations of the unbound structure data set. Zip archive: (*.zip) [file 1471-2105-16-S18-S12-S2.zip › terepi/1HHL.epi]

A 100 SER
A 101 ASP
A 15 HIS
A 16 GLY
A 20 TYR
A 21 ARG
A 61 ARG
A 62 TRP
A 73 ARG
A 75 LEU
A 77 ASN
A 93 ASN
A 96 LYS
A 97 LYS
