# Supplementary material for: Positive-unlabeled learning for the prediction of conformational B-cell epitopes
Source: BMC Bioinformatics. 2015 Dec 9;16(Suppl 18):S12. doi: 10.1186/1471-2105-16-S18-S12 (PMC4682424; doi:10.1186/1471-2105-16-S18-S12)
Supplement: Additional File 2 — Annotated epitope residues on the 92 unbound structures. This additional file contains the epitope annotations of the unbound structure data set. Zip archive: (*.zip) [file 1471-2105-16-S18-S12-S2.zip › terepi/1HX0.epi]

A 104 GLY
A 106 GLY
A 144 ALA
A 145 SER
A 147 GLY
A 149 GLU
A 151 TYR
A 154 PRO
A 155 TYR
A 163 VAL
A 164 GLY
A 165 LEU
A 2 TYR
A 203 TRP
A 204 PRO
A 205 GLY
A 206 ASP
A 208 LYS
A 237 LEU
A 238 GLY
A 239 GLY
A 240 GLU
A 243 LYS
A 245 SER
A 246 GLU
A 248 PHE
A 249 GLY
A 257 LYS
A 260 ALA
A 261 LYS
A 264 THR
A 269 TRP
A 270 SER
A 271 GLY
A 272 GLU
A 273 LYS
A 276 TYR
A 279 ASN
A 282 GLU
A 283 GLY
A 284 TRP
A 285 GLY
A 288 PRO
A 291 ARG
A 305 HIS
A 309 GLY
A 310 SER
A 347 ASN
A 349 VAL
A 350 ASN
A 352 GLU
A 354 VAL
A 355 ASN
A 357 TRP
A 53 ASN
A 54 PRO
A 59 TRP
A 63 GLN
