# Supplementary material for: Positive-unlabeled learning for the prediction of conformational B-cell epitopes
Source: BMC Bioinformatics. 2015 Dec 9;16(Suppl 18):S12. doi: 10.1186/1471-2105-16-S18-S12 (PMC4682424; doi:10.1186/1471-2105-16-S18-S12)
Supplement: Additional File 2 — Annotated epitope residues on the 92 unbound structures. This additional file contains the epitope annotations of the unbound structure data set. Zip archive: (*.zip) [file 1471-2105-16-S18-S12-S2.zip › terepi/1IGD.epi]

A 15 LYS
A 16 THR
A 17 LEU
A 18 LYS
A 19 GLY
A 20 GLU
A 21 THR
A 22 THR
A 38 TYR
A 40 ASN
A 41 ASP
A 42 ASN
A 43 GLY
