# Supplementary material for: Positive-unlabeled learning for the prediction of conformational B-cell epitopes
Source: BMC Bioinformatics. 2015 Dec 9;16(Suppl 18):S12. doi: 10.1186/1471-2105-16-S18-S12 (PMC4682424; doi:10.1186/1471-2105-16-S18-S12)
Supplement: Additional File 2 — Annotated epitope residues on the 92 unbound structures. This additional file contains the epitope annotations of the unbound structure data set. Zip archive: (*.zip) [file 1471-2105-16-S18-S12-S2.zip › terepi/1IJB.epi]

A 627 PRO
A 628 GLN
A 629 ARG
A 631 SER
A 632 ARG
A 633 ASN
A 634 PHE
A 635 VAL
A 636 ARG
A 660 LYS
A 661 GLN
A 664 LEU
