# Supplementary material for: Positive-unlabeled learning for the prediction of conformational B-cell epitopes
Source: BMC Bioinformatics. 2015 Dec 9;16(Suppl 18):S12. doi: 10.1186/1471-2105-16-S18-S12 (PMC4682424; doi:10.1186/1471-2105-16-S18-S12)
Supplement: Additional File 2 — Annotated epitope residues on the 92 unbound structures. This additional file contains the epitope annotations of the unbound structure data set. Zip archive: (*.zip) [file 1471-2105-16-S18-S12-S2.zip › terepi/1J95.epi]

A 45 TYR
A 49 LEU
A 50 ALA
A 52 ARG
A 53 GLY
A 54 ALA
A 55 PRO
A 56 GLY
A 57 ALA
A 58 GLN
A 60 ILE
A 61 THR
A 62 TYR
A 63 PRO
A 64 ARG
A 80 ASP
