# Supplementary material for: Positive-unlabeled learning for the prediction of conformational B-cell epitopes
Source: BMC Bioinformatics. 2015 Dec 9;16(Suppl 18):S12. doi: 10.1186/1471-2105-16-S18-S12 (PMC4682424; doi:10.1186/1471-2105-16-S18-S12)
Supplement: Additional File 2 — Annotated epitope residues on the 92 unbound structures. This additional file contains the epitope annotations of the unbound structure data set. Zip archive: (*.zip) [file 1471-2105-16-S18-S12-S2.zip › terepi/1JSE.epi]

A 100 SER
A 101 GLY
A 102 GLY
A 103 ASN
A 104 GLY
A 106 ASN
A 107 ALA
A 108 TRP
A 109 VAL
A 112 ARG
A 116 LYS
A 15 LEU
A 16 GLY
A 19 ASN
A 20 TYR
A 21 ARG
A 23 TYR
A 35 GLU
A 46 ASN
A 47 THR
A 48 ASP
A 52 ASP
A 57 GLN
A 58 ILE
A 59 ASN
A 61 ARG
A 62 TRP
A 63 TRP
A 73 LYS
A 75 LEU
A 77 ASN
A 89 THR
A 93 ASN
A 96 LYS
A 97 LYS
A 98 ILE
