# Supplementary material for: Positive-unlabeled learning for the prediction of conformational B-cell epitopes
Source: BMC Bioinformatics. 2015 Dec 9;16(Suppl 18):S12. doi: 10.1186/1471-2105-16-S18-S12 (PMC4682424; doi:10.1186/1471-2105-16-S18-S12)
Supplement: Additional File 2 — Annotated epitope residues on the 92 unbound structures. This additional file contains the epitope annotations of the unbound structure data set. Zip archive: (*.zip) [file 1471-2105-16-S18-S12-S2.zip › terepi/1KEX.epi]

A 22 SER
A 23 SER
A 24 GLN
A 25 TYR
A 26 SER
A 27 THR
A 30 SER
A 46 GLY
A 47 GLU
A 49 SER
A 51 ARG
A 52 GLU
