# Supplementary material for: Positive-unlabeled learning for the prediction of conformational B-cell epitopes
Source: BMC Bioinformatics. 2015 Dec 9;16(Suppl 18):S12. doi: 10.1186/1471-2105-16-S18-S12 (PMC4682424; doi:10.1186/1471-2105-16-S18-S12)
Supplement: Additional File 2 — Annotated epitope residues on the 92 unbound structures. This additional file contains the epitope annotations of the unbound structure data set. Zip archive: (*.zip) [file 1471-2105-16-S18-S12-S2.zip › terepi/1KF3.epi]

A 100 THR
A 104 LYS
A 110 CYS
A 111 GLU
A 112 GLY
A 115 TYR
A 123 SER
A 59 SER
A 60 GLN
A 61 LYS
A 62 ASN
A 63 VAL
A 64 ALA
A 68 GLY
A 69 GLN
A 70 THR
A 71 ASN
A 73 TYR
A 76 TYR
A 83 ASP
A 85 ARG
