# Supplementary material for: Positive-unlabeled learning for the prediction of conformational B-cell epitopes
Source: BMC Bioinformatics. 2015 Dec 9;16(Suppl 18):S12. doi: 10.1186/1471-2105-16-S18-S12 (PMC4682424; doi:10.1186/1471-2105-16-S18-S12)
Supplement: Additional File 2 — Annotated epitope residues on the 92 unbound structures. This additional file contains the epitope annotations of the unbound structure data set. Zip archive: (*.zip) [file 1471-2105-16-S18-S12-S2.zip › terepi/1MF7.epi]

A 142 SER
A 143 GLY
A 144 SER
A 148 HIS
A 151 ARG
A 152 ARG
A 159 THR
A 178 GLU
A 179 GLU
A 180 PHE
A 181 ARG
A 194 ASN
A 196 ARG
A 200 LYS
A 205 LEU
A 206 LEU
A 207 GLY
A 208 ARG
A 209 THR
A 243 GLY
A 244 GLU
A 246 PHE
A 247 GLY
A 274 ALA
A 303 GLU
A 306 LYS
A 310 ASN
