# Supplementary material for: Positive-unlabeled learning for the prediction of conformational B-cell epitopes
Source: BMC Bioinformatics. 2015 Dec 9;16(Suppl 18):S12. doi: 10.1186/1471-2105-16-S18-S12 (PMC4682424; doi:10.1186/1471-2105-16-S18-S12)
Supplement: Additional File 2 — Annotated epitope residues on the 92 unbound structures. This additional file contains the epitope annotations of the unbound structure data set. Zip archive: (*.zip) [file 1471-2105-16-S18-S12-S2.zip › terepi/1MJN.epi]

A 139 SER
A 140 MET
A 141 SER
A 142 LEU
A 143 GLN
A 144 PRO
A 200 LYS
A 201 HIS
A 202 MET
A 203 LEU
A 204 LEU
A 205 LEU
A 206 THR
A 239 ASP
A 241 GLU
A 242 ALA
A 243 THR
A 263 LYS
A 264 HIS
A 268 LYS
A 269 GLU
A 273 THR
