# Supplementary material for: Positive-unlabeled learning for the prediction of conformational B-cell epitopes
Source: BMC Bioinformatics. 2015 Dec 9;16(Suppl 18):S12. doi: 10.1186/1471-2105-16-S18-S12 (PMC4682424; doi:10.1186/1471-2105-16-S18-S12)
Supplement: Additional File 2 — Annotated epitope residues on the 92 unbound structures. This additional file contains the epitope annotations of the unbound structure data set. Zip archive: (*.zip) [file 1471-2105-16-S18-S12-S2.zip › terepi/1POH.epi]

A 1 MET
A 2 PHE
A 3 GLN
A 34 THR
A 4 GLN
A 41 SER
A 64 SER
A 66 GLU
A 67 GLY
A 68 GLU
A 70 GLU
A 71 GLN
A 72 LYS
A 75 GLU
A 76 HIS
