# Supplementary material for: Positive-unlabeled learning for the prediction of conformational B-cell epitopes
Source: BMC Bioinformatics. 2015 Dec 9;16(Suppl 18):S12. doi: 10.1186/1471-2105-16-S18-S12 (PMC4682424; doi:10.1186/1471-2105-16-S18-S12)
Supplement: Additional File 2 — Annotated epitope residues on the 92 unbound structures. This additional file contains the epitope annotations of the unbound structure data set. Zip archive: (*.zip) [file 1471-2105-16-S18-S12-S2.zip › terepi/1UB4.epi]

C 418 PRO
C 419 ALA
C 420 THR
C 421 LEU
C 423 GLN
C 424 ALA
C 426 ASN
C 435 ILE
C 436 ASP
C 437 LEU
C 438 VAL
C 439 ASP
C 440 GLY
