# Supplementary material for: Positive-unlabeled learning for the prediction of conformational B-cell epitopes
Source: BMC Bioinformatics. 2015 Dec 9;16(Suppl 18):S12. doi: 10.1186/1471-2105-16-S18-S12 (PMC4682424; doi:10.1186/1471-2105-16-S18-S12)
Supplement: Additional File 2 — Annotated epitope residues on the 92 unbound structures. This additional file contains the epitope annotations of the unbound structure data set. Zip archive: (*.zip) [file 1471-2105-16-S18-S12-S2.zip › terepi/1W8K.epi]

A 427 LYS
A 428 GLU
A 431 LYS
A 432 CYS
A 433 PRO
A 434 CYS
A 435 GLU
A 436 PRO
A 437 GLU
A 450 ASN
A 451 CYS
A 452 VAL
