# Supplementary material for: Positive-unlabeled learning for the prediction of conformational B-cell epitopes
Source: BMC Bioinformatics. 2015 Dec 9;16(Suppl 18):S12. doi: 10.1186/1471-2105-16-S18-S12 (PMC4682424; doi:10.1186/1471-2105-16-S18-S12)
Supplement: Additional File 2 — Annotated epitope residues on the 92 unbound structures. This additional file contains the epitope annotations of the unbound structure data set. Zip archive: (*.zip) [file 1471-2105-16-S18-S12-S2.zip › terepi/1WHO.epi]

A 32 GLU
A 34 ARG
A 39 ASP
A 40 GLU
A 41 TRP
A 43 ALA
A 65 ASN
A 67 ARG
A 68 PHE
A 75 LYS
A 76 ASN
A 77 VAL
A 78 PHE
A 79 ASP
A 80 ASP
