# Supplementary material for: Positive-unlabeled learning for the prediction of conformational B-cell epitopes
Source: BMC Bioinformatics. 2015 Dec 9;16(Suppl 18):S12. doi: 10.1186/1471-2105-16-S18-S12 (PMC4682424; doi:10.1186/1471-2105-16-S18-S12)
Supplement: Additional File 2 — Annotated epitope residues on the 92 unbound structures. This additional file contains the epitope annotations of the unbound structure data set. Zip archive: (*.zip) [file 1471-2105-16-S18-S12-S2.zip › terepi/1YG9.epi]

A 100 ASP
A 130 ALA
A 131 LEU
A 132 LYS
A 199 ILE
A 200 GLY
A 201 ASP
A 232 ASN
A 233 GLU
A 234 ALA
A 235 ILE
A 236 GLY
A 237 CYS
A 248 ASP
A 250 SER
A 251 LYS
A 253 PRO
A 254 SER
A 256 PRO
A 257 ASP
A 270 SER
A 272 GLN
A 280 ASN
A 60 LYS
A 61 PRO
A 65 LYS
A 66 TYR
A 67 ILE
A 68 SER
A 68A ASP
A 69 GLY
A 70 ASN
A 71 VAL
A 83 ARG
A 86 GLU
A 98 GLN
