# Supplementary material for: Positive-unlabeled learning for the prediction of conformational B-cell epitopes
Source: BMC Bioinformatics. 2015 Dec 9;16(Suppl 18):S12. doi: 10.1186/1471-2105-16-S18-S12 (PMC4682424; doi:10.1186/1471-2105-16-S18-S12)
Supplement: Additional File 2 — Annotated epitope residues on the 92 unbound structures. This additional file contains the epitope annotations of the unbound structure data set. Zip archive: (*.zip) [file 1471-2105-16-S18-S12-S2.zip › terepi/1Z40.epi]

A 186 THR
A 187 GLU
A 188 PRO
A 189 LEU
A 190 MET
A 193 MET
A 194 THR
A 196 ASP
A 197 GLU
A 199 ARG
A 200 HIS
A 201 PHE
A 202 TYR
A 203 LYS
A 204 ASP
A 205 ASN
A 208 VAL
A 222 GLY
A 223 ASN
A 224 MET
A 225 ILE
A 228 ASN
A 230 LYS
A 235 LYS
