# Supplementary material for: Positive-unlabeled learning for the prediction of conformational B-cell epitopes
Source: BMC Bioinformatics. 2015 Dec 9;16(Suppl 18):S12. doi: 10.1186/1471-2105-16-S18-S12 (PMC4682424; doi:10.1186/1471-2105-16-S18-S12)
Supplement: Additional File 2 — Annotated epitope residues on the 92 unbound structures. This additional file contains the epitope annotations of the unbound structure data set. Zip archive: (*.zip) [file 1471-2105-16-S18-S12-S2.zip › terepi/1ZVM.epi]

A 107 GLN
A 108 PRO
A 110 MET
A 111 LYS
A 112 LEU
A 113 GLY
A 114 THR
A 115 GLN
A 116 THR
A 117 VAL
A 118 PRO
A 119 CYS
A 148 THR
A 150 LEU
A 194 ARG
A 195 ARG
A 196 PHE
A 198 GLU
A 199 ALA
A 201 CYS
A 233 GLU
A 234 LYS
A 75 PRO
A 76 GLU
A 79 HIS
