# Supplementary material for: Positive-unlabeled learning for the prediction of conformational B-cell epitopes
Source: BMC Bioinformatics. 2015 Dec 9;16(Suppl 18):S12. doi: 10.1186/1471-2105-16-S18-S12 (PMC4682424; doi:10.1186/1471-2105-16-S18-S12)
Supplement: Additional File 2 — Annotated epitope residues on the 92 unbound structures. This additional file contains the epitope annotations of the unbound structure data set. Zip archive: (*.zip) [file 1471-2105-16-S18-S12-S2.zip › terepi/2C36.epi]

A 132 GLN
A 134 ARG
A 139 ASP
A 140 SER
A 193 LEU
A 196 ARG
A 215 ASP
A 216 SER
A 218 GLY
A 220 LEU
A 221 PRO
A 222 ARG
A 223 PHE
A 224 ILE
A 227 ASN
A 231 VAL
A 234 TYR
A 235 SER
A 238 ILE
A 239 ALA
A 25 LEU
A 26 ASP
A 27 GLN
A 38 TYR
A 39 HIS
