# Supplementary material for: Positive-unlabeled learning for the prediction of conformational B-cell epitopes
Source: BMC Bioinformatics. 2015 Dec 9;16(Suppl 18):S12. doi: 10.1186/1471-2105-16-S18-S12 (PMC4682424; doi:10.1186/1471-2105-16-S18-S12)
Supplement: Additional File 2 — Annotated epitope residues on the 92 unbound structures. This additional file contains the epitope annotations of the unbound structure data set. Zip archive: (*.zip) [file 1471-2105-16-S18-S12-S2.zip › terepi/2G7C.epi]

A 103 TYR
A 106 ARG
A 107 PHE
A 109 TYR
A 110 LEU
A 111 HIS
A 112 ASP
A 131 ASP
A 132 GLY
A 133 ARG
A 159 ARG
A 165 ILE
A 176 TYR
A 179 PRO
A 180 ALA
A 181 ASN
A 182 THR
A 188 ASP
A 194 TYR
A 197 ARG
A 198 PHE
A 200 HIS
A 201 LEU
A 202 LEU
A 226 TYR
A 237 ALA
A 238 GLY
A 239 GLY
A 240 LEU
A 241 PHE
A 242 GLU
A 245 GLY
A 246 VAL
A 247 ILE
A 249 PHE
A 74 ILE
A 85 TYR
A 88 PRO
A 89 ALA
A 90 ASN
A 91 THR
