# Supplementary material for: Positive-unlabeled learning for the prediction of conformational B-cell epitopes
Source: BMC Bioinformatics. 2015 Dec 9;16(Suppl 18):S12. doi: 10.1186/1471-2105-16-S18-S12 (PMC4682424; doi:10.1186/1471-2105-16-S18-S12)
Supplement: Additional File 2 — Annotated epitope residues on the 92 unbound structures. This additional file contains the epitope annotations of the unbound structure data set. Zip archive: (*.zip) [file 1471-2105-16-S18-S12-S2.zip › terepi/2GBC.epi]

A 116 TYR
A 117 ASN
A 133 TYR
A 138 ARG
A 139 GLN
A 140 LEU
A 145 LYS
A 241 ASP
A 685 ARG
A 72 ASN
A 89 GLU
A 90 ASN
A 91 SER
A 94 GLU
A 95 ILE
A 96 PHE
A 97 GLY
A 98 ASP
A 99 SER
