# Supplementary material for: Positive-unlabeled learning for the prediction of conformational B-cell epitopes
Source: BMC Bioinformatics. 2015 Dec 9;16(Suppl 18):S12. doi: 10.1186/1471-2105-16-S18-S12 (PMC4682424; doi:10.1186/1471-2105-16-S18-S12)
Supplement: Additional File 2 — Annotated epitope residues on the 92 unbound structures. This additional file contains the epitope annotations of the unbound structure data set. Zip archive: (*.zip) [file 1471-2105-16-S18-S12-S2.zip › terepi/2GHV.epi]

C 359 THR
C 362 SER
C 363 THR
C 365 LYS
C 390 LYS
C 391 GLY
C 392 ASP
C 395 ARG
C 424 ASN
C 426 ARG
C 427 ASN
C 432 SER
C 433 THR
C 436 TYR
C 439 LYS
C 442 TYR
C 469 PRO
C 470 PRO
C 471 ALA
C 472 LEU
C 474 CYS
C 475 TYR
C 476 TRP
C 478 LEU
C 479 ASN
C 480 ASP
C 482 GLY
C 484 TYR
C 485 THR
C 486 THR
C 487 THR
C 488 GLY
C 489 ILE
C 490 GLY
C 491 TYR
C 492 GLN
C 494 TYR
