# Supplementary material for: Positive-unlabeled learning for the prediction of conformational B-cell epitopes
Source: BMC Bioinformatics. 2015 Dec 9;16(Suppl 18):S12. doi: 10.1186/1471-2105-16-S18-S12 (PMC4682424; doi:10.1186/1471-2105-16-S18-S12)
Supplement: Additional File 2 — Annotated epitope residues on the 92 unbound structures. This additional file contains the epitope annotations of the unbound structure data set. Zip archive: (*.zip) [file 1471-2105-16-S18-S12-S2.zip › terepi/2HG0.epi]

A 104 GLY
A 105 CYS
A 106 GLY
A 107 LEU
A 109 GLY
A 110 LYS
A 74 CYS
A 75 PRO
A 76 THR
A 77 MET
A 78 GLY
A 79 GLU
