# Supplementary material for: Positive-unlabeled learning for the prediction of conformational B-cell epitopes
Source: BMC Bioinformatics. 2015 Dec 9;16(Suppl 18):S12. doi: 10.1186/1471-2105-16-S18-S12 (PMC4682424; doi:10.1186/1471-2105-16-S18-S12)
Supplement: Additional File 2 — Annotated epitope residues on the 92 unbound structures. This additional file contains the epitope annotations of the unbound structure data set. Zip archive: (*.zip) [file 1471-2105-16-S18-S12-S2.zip › terepi/2I5V.epi]

O 174 GLU
O 175 LYS
O 194 SER
O 196 GLU
O 206 SER
O 207 SER
O 208 ALA
O 209 ALA
O 211 LYS
O 213 THR
O 214 ALA
O 215 ALA
O 226 THR
O 228 ASN
O 229 SER
O 230 LYS
O 249 ASP
O 250 SER
O 251 ASN
O 252 GLY
O 253 THR
