# Supplementary material for: Positive-unlabeled learning for the prediction of conformational B-cell epitopes
Source: BMC Bioinformatics. 2015 Dec 9;16(Suppl 18):S12. doi: 10.1186/1471-2105-16-S18-S12 (PMC4682424; doi:10.1186/1471-2105-16-S18-S12)
Supplement: Additional File 2 — Annotated epitope residues on the 92 unbound structures. This additional file contains the epitope annotations of the unbound structure data set. Zip archive: (*.zip) [file 1471-2105-16-S18-S12-S2.zip › terepi/2ICA.epi]

A 144 PRO
A 147 PHE
A 148 GLN
A 151 LEU
A 155 LYS
A 191 ASP
A 193 ASP
A 194 ALA
A 197 LYS
A 198 HIS
A 199 VAL
A 200 LYS
A 201 HIS
A 203 LEU
A 247 ASN
A 249 ASP
A 252 LYS
