# Supplementary material for: Positive-unlabeled learning for the prediction of conformational B-cell epitopes
Source: BMC Bioinformatics. 2015 Dec 9;16(Suppl 18):S12. doi: 10.1186/1471-2105-16-S18-S12 (PMC4682424; doi:10.1186/1471-2105-16-S18-S12)
Supplement: Additional File 2 — Annotated epitope residues on the 92 unbound structures. This additional file contains the epitope annotations of the unbound structure data set. Zip archive: (*.zip) [file 1471-2105-16-S18-S12-S2.zip › terepi/2ILK.epi]

A 125 LYS
A 128 PHE
A 129 ASN
A 130 LYS
A 131 LEU
A 132 GLN
A 133 GLU
A 134 LYS
A 136 ILE
A 137 TYR
A 39 MET
A 71 PHE
A 74 GLU
A 75 GLU
A 78 PRO
A 79 GLN
A 82 ASN
A 83 GLN
