# Supplementary material for: Positive-unlabeled learning for the prediction of conformational B-cell epitopes
Source: BMC Bioinformatics. 2015 Dec 9;16(Suppl 18):S12. doi: 10.1186/1471-2105-16-S18-S12 (PMC4682424; doi:10.1186/1471-2105-16-S18-S12)
Supplement: Additional File 2 — Annotated epitope residues on the 92 unbound structures. This additional file contains the epitope annotations of the unbound structure data set. Zip archive: (*.zip) [file 1471-2105-16-S18-S12-S2.zip › terepi/2NVH.epi]

A 115 ALA
A 116 GLN
A 117 PHE
A 118 PRO
A 129 ASN
A 19 VAL
A 20 MET
A 21 SER
A 22 GLY
A 23 PRO
A 25 GLU
A 27 LYS
A 29 LEU
A 31 LEU
A 34 GLN
A 35 ASP
A 37 GLU
A 38 GLN
A 39 GLN
A 64 GLU
A 65 LYS
A 66 ASN
A 72 VAL
A 73 LEU
A 74 LYS
A 75 ASP
A 81 GLN
A 83 GLU
A 84 SER
A 86 ASP
A 87 PRO
A 88 LYS
A 89 ASN
A 90 TYR
A 92 LYS
A 94 LYS
A 96 GLU
A 97 LYS
A 98 ARG
