# Supplementary material for: Positive-unlabeled learning for the prediction of conformational B-cell epitopes
Source: BMC Bioinformatics. 2015 Dec 9;16(Suppl 18):S12. doi: 10.1186/1471-2105-16-S18-S12 (PMC4682424; doi:10.1186/1471-2105-16-S18-S12)
Supplement: Additional File 2 — Annotated epitope residues on the 92 unbound structures. This additional file contains the epitope annotations of the unbound structure data set. Zip archive: (*.zip) [file 1471-2105-16-S18-S12-S2.zip › terepi/2NWD.epi]

X 10 ARG
X 101 ARG
X 121 VAL
X 122 ARG
X 13 LYS
X 130 VAL
X 14 ARG
X 15 LEU
X 16 GLY
X 18 ASP
X 19 GLY
X 20 TYR
X 22 GLY
X 23 ILE
X 24 SER
X 26 ALA
X 27 ASN
X 76 ALA
X 77 CYS
X 78 HIS
X 79 LEU
X 90 ALA
X 91 ASP
X 94 ALA
X 95 CYS
X 97 LYS
X 98 ARG
