# Supplementary material for: Positive-unlabeled learning for the prediction of conformational B-cell epitopes
Source: BMC Bioinformatics. 2015 Dec 9;16(Suppl 18):S12. doi: 10.1186/1471-2105-16-S18-S12 (PMC4682424; doi:10.1186/1471-2105-16-S18-S12)
Supplement: Additional File 2 — Annotated epitope residues on the 92 unbound structures. This additional file contains the epitope annotations of the unbound structure data set. Zip archive: (*.zip) [file 1471-2105-16-S18-S12-S2.zip › terepi/2P5P.epi]

A 302 TYR
A 306 SER
A 307 LYS
A 308 ALA
A 309 PHE
A 330 THR
A 331 GLY
A 332 THR
A 333 ASP
A 365 ALA
A 366 THR
A 367 ALA
A 368 ASN
A 389 GLY
A 390 GLU
A 391 GLN
