# Supplementary material for: Positive-unlabeled learning for the prediction of conformational B-cell epitopes
Source: BMC Bioinformatics. 2015 Dec 9;16(Suppl 18):S12. doi: 10.1186/1471-2105-16-S18-S12 (PMC4682424; doi:10.1186/1471-2105-16-S18-S12)
Supplement: Additional File 2 — Annotated epitope residues on the 92 unbound structures. This additional file contains the epitope annotations of the unbound structure data set. Zip archive: (*.zip) [file 1471-2105-16-S18-S12-S2.zip › terepi/2QTW.epi]

B 153 SER
B 155 PRO
B 194 ARG
B 195 GLU
B 197 GLU
B 237 ARG
B 238 ASP
B 369 ILE
B 374 ASP
B 375 CYS
B 377 THR
B 378 CYS
B 379 PHE
B 381 SER
