# Supplementary material for: Positive-unlabeled learning for the prediction of conformational B-cell epitopes
Source: BMC Bioinformatics. 2015 Dec 9;16(Suppl 18):S12. doi: 10.1186/1471-2105-16-S18-S12 (PMC4682424; doi:10.1186/1471-2105-16-S18-S12)
Supplement: Additional File 2 — Annotated epitope residues on the 92 unbound structures. This additional file contains the epitope annotations of the unbound structure data set. Zip archive: (*.zip) [file 1471-2105-16-S18-S12-S2.zip › terepi/2VB1.epi]

A 1 LYS
A 100 SER
A 101 ASP
A 102 GLY
A 103 ASN
A 106 ASN
A 107 ALA
A 108 TRP
A 109 VAL
A 110 ALA
A 112 ARG
A 113 ASN
A 114 ARG
A 116 LYS
A 117 GLY
A 118 THR
A 119 ASP
A 120 VAL
A 121 GLN
A 124 ILE
A 125 ARG
A 129 LEU
A 14 ARG
A 15 HIS
A 16 GLY
A 18 ASP
A 19 ASN
A 20 TYR
A 21 ARG
A 22 GLY
A 23 TYR
A 24 SER
A 27 ASN
A 33 LYS
A 34 PHE
A 35 GLU
A 37 ASN
A 41 GLN
A 43 THR
A 44 ASN
A 45 ARG
A 46 ASN
A 47 THR
A 48 ASP
A 49 GLY
A 50 SER
A 51 THR
A 52 ASP
A 53 TYR
A 56 LEU
A 57 GLN
A 58 ILE
A 59 ASN
A 61 ARG
A 62 TRP
A 63 TRP
A 65 ASN
A 66 ASP
A 67 GLY
A 68 ARG
A 69 THR
A 70 PRO
A 71 GLY
A 72 SER
A 73 ARG
A 74 ASN
A 75 LEU
A 77 ASN
A 78 ILE
A 79 PRO
A 80 CYS
A 81 SER
A 82 ALA
A 84 LEU
A 85 SER
A 89 THR
A 93 ASN
A 96 LYS
A 97 LYS
A 98 ILE
