# Supplementary material for: Positive-unlabeled learning for the prediction of conformational B-cell epitopes
Source: BMC Bioinformatics. 2015 Dec 9;16(Suppl 18):S12. doi: 10.1186/1471-2105-16-S18-S12 (PMC4682424; doi:10.1186/1471-2105-16-S18-S12)
Supplement: Additional File 2 — Annotated epitope residues on the 92 unbound structures. This additional file contains the epitope annotations of the unbound structure data set. Zip archive: (*.zip) [file 1471-2105-16-S18-S12-S2.zip › terepi/2WK0.epi]

A 100 ASP
A 101 ASP
A 102 LEU
A 103 VAL
A 137 LEU
A 140 LYS
A 141 GLN
A 143 GLY
A 144 GLY
A 146 GLU
A 147 SER
A 163 GLU
A 165 PHE
A 168 GLU
A 93 GLN
A 94 ARG
A 95 ILE
A 96 THR
A 97 TYR
A 98 THR
