# Supplementary material for: Positive-unlabeled learning for the prediction of conformational B-cell epitopes
Source: BMC Bioinformatics. 2015 Dec 9;16(Suppl 18):S12. doi: 10.1186/1471-2105-16-S18-S12 (PMC4682424; doi:10.1186/1471-2105-16-S18-S12)
Supplement: Additional File 2 — Annotated epitope residues on the 92 unbound structures. This additional file contains the epitope annotations of the unbound structure data set. Zip archive: (*.zip) [file 1471-2105-16-S18-S12-S2.zip › terepi/2YXF.epi]

A 40 LEU
A 41 LYS
A 42 ASN
A 43 GLY
A 44 GLU
A 45 ARG
A 46 ILE
A 47 GLU
A 75 LYS
A 76 ASP
A 77 GLU
A 81 ARG
A 92 ILE
A 94 LYS
A 96 ASP
