# Supplementary material for: Positive-unlabeled learning for the prediction of conformational B-cell epitopes
Source: BMC Bioinformatics. 2015 Dec 9;16(Suppl 18):S12. doi: 10.1186/1471-2105-16-S18-S12 (PMC4682424; doi:10.1186/1471-2105-16-S18-S12)
Supplement: Additional File 2 — Annotated epitope residues on the 92 unbound structures. This additional file contains the epitope annotations of the unbound structure data set. Zip archive: (*.zip) [file 1471-2105-16-S18-S12-S2.zip › terepi/3D6S.epi]

A 14 GLU
A 156 GLY
A 157 ARG
A 158 THR
A 159 ILE
A 16 ASP
A 18 ARG
A 181 THR
A 182 GLN
A 186 TYR
A 19 SER
A 199 ASP
A 202 TYR
A 204 TYR
A 21 ARG
