# Supplementary material for: Positive-unlabeled learning for the prediction of conformational B-cell epitopes
Source: BMC Bioinformatics. 2015 Dec 9;16(Suppl 18):S12. doi: 10.1186/1471-2105-16-S18-S12 (PMC4682424; doi:10.1186/1471-2105-16-S18-S12)
Supplement: Additional File 2 — Annotated epitope residues on the 92 unbound structures. This additional file contains the epitope annotations of the unbound structure data set. Zip archive: (*.zip) [file 1471-2105-16-S18-S12-S2.zip › terepi/3EJC.epi]

A 101 ASN
A 116 ARG
A 117 ASN
A 118 ARG
A 126 VAL
A 143 GLN
A 145 PHE
A 153 THR
A 155 ARG
A 2 ALA
A 20 ASP
A 21 ASP
A 23 GLU
A 24 ALA
A 27 SER
A 28 GLU
A 3 SER
A 32 GLY
A 33 GLY
A 34 ASN
A 4 ILE
A 41 ASP
A 42 GLU
A 43 THR
A 5 LYS
A 68 SER
A 74 GLY
A 76 ILE
A 78 SER
A 89 SER
A 91 GLY
A 92 GLY
A 93 GLU
A 95 SER
