# Supplementary material for: Positive-unlabeled learning for the prediction of conformational B-cell epitopes
Source: BMC Bioinformatics. 2015 Dec 9;16(Suppl 18):S12. doi: 10.1186/1471-2105-16-S18-S12 (PMC4682424; doi:10.1186/1471-2105-16-S18-S12)
Supplement: Additional File 2 — Annotated epitope residues on the 92 unbound structures. This additional file contains the epitope annotations of the unbound structure data set. Zip archive: (*.zip) [file 1471-2105-16-S18-S12-S2.zip › terepi/3F5V.epi]

A 13 GLU
A 15 ASP
A 155 GLY
A 156 ARG
A 157 THR
A 158 ILE
A 17 ARG
A 18 GLN
A 180 ALA
A 181 GLN
A 185 TYR
A 187 ILE
A 198 ASP
A 20 ARG
A 203 TYR
