# Supplementary material for: Positive-unlabeled learning for the prediction of conformational B-cell epitopes
Source: BMC Bioinformatics. 2015 Dec 9;16(Suppl 18):S12. doi: 10.1186/1471-2105-16-S18-S12 (PMC4682424; doi:10.1186/1471-2105-16-S18-S12)
Supplement: Additional File 2 — Annotated epitope residues on the 92 unbound structures. This additional file contains the epitope annotations of the unbound structure data set. Zip archive: (*.zip) [file 1471-2105-16-S18-S12-S2.zip › terepi/3FCU.epi]

A 117 GLU
A 149 ASN
A 154 ILE
A 158 ASN
A 205 SER
A 206 SER
A 208 ARG
A 209 PRO
A 210 GLY
A 211 ILE
A 213 LEU
A 214 TRP
A 215 HIS
A 77 ARG
A 78 ASN
A 79 VAL
A 80 GLY
A 81 SER
A 82 GLN
A 84 LEU
B 390 LYS
