# Supplementary material for: Positive-unlabeled learning for the prediction of conformational B-cell epitopes
Source: BMC Bioinformatics. 2015 Dec 9;16(Suppl 18):S12. doi: 10.1186/1471-2105-16-S18-S12 (PMC4682424; doi:10.1186/1471-2105-16-S18-S12)
Supplement: Additional File 2 — Annotated epitope residues on the 92 unbound structures. This additional file contains the epitope annotations of the unbound structure data set. Zip archive: (*.zip) [file 1471-2105-16-S18-S12-S2.zip › terepi/3GGQ.epi]

A 476 THR
A 477 ALA
A 479 GLU
A 484 THR
A 485 TYR
A 496 ASP
A 497 SER
A 498 VAL
A 499 THR
A 510 VAL
A 512 ARG
A 513 SER
A 514 LEU
A 515 ASP
A 534 LYS
A 573 ASN
A 574 ALA
A 575 ALA
A 576 GLY
A 577 HIS
A 578 ARG
