# Supplementary material for: Positive-unlabeled learning for the prediction of conformational B-cell epitopes
Source: BMC Bioinformatics. 2015 Dec 9;16(Suppl 18):S12. doi: 10.1186/1471-2105-16-S18-S12 (PMC4682424; doi:10.1186/1471-2105-16-S18-S12)
Supplement: Additional File 2 — Annotated epitope residues on the 92 unbound structures. This additional file contains the epitope annotations of the unbound structure data set. Zip archive: (*.zip) [file 1471-2105-16-S18-S12-S2.zip › terepi/3IRC.epi]

A 300 VAL
A 301 MET
A 305 SER
A 306 PHE
A 307 LYS
A 308 LEU
A 309 GLU
A 310 LYS
A 311 GLU
A 312 VAL
A 313 ALA
A 314 GLU
A 315 THR
A 316 GLN
A 317 HIS
A 321 LEU
A 323 GLN
A 325 LYS
A 327 GLU
A 334 LYS
A 336 PRO
A 337 PHE
A 338 SER
A 339 THR
A 340 GLN
A 342 GLU
A 343 LYS
A 344 GLY
A 345 ALA
A 346 THR
A 347 GLN
A 349 GLY
A 350 ARG
A 351 LEU
A 352 ILE
A 354 ALA
A 362 GLU
A 363 LYS
A 364 PRO
A 368 GLU
A 370 GLU
A 371 PRO
A 372 PRO
A 379 VAL
A 382 ALA
A 383 GLY
A 384 GLU
A 386 ALA
A 387 LEU
A 388 LYS
A 389 LEU
A 390 SER
A 391 TRP
