# Supplementary material for: Positive-unlabeled learning for the prediction of conformational B-cell epitopes
Source: BMC Bioinformatics. 2015 Dec 9;16(Suppl 18):S12. doi: 10.1186/1471-2105-16-S18-S12 (PMC4682424; doi:10.1186/1471-2105-16-S18-S12)
Supplement: Additional File 2 — Annotated epitope residues on the 92 unbound structures. This additional file contains the epitope annotations of the unbound structure data set. Zip archive: (*.zip) [file 1471-2105-16-S18-S12-S2.zip › terepi/3K7B.epi]

A 116 TYR
A 149 GLU
A 150 ASP
A 160 THR
A 161 LYS
A 162 THR
A 163 THR
A 165 ASP
A 169 SER
A 170 ASP
A 171 VAL
A 172 SER
A 175 VAL
