# Supplementary material for: Positive-unlabeled learning for the prediction of conformational B-cell epitopes
Source: BMC Bioinformatics. 2015 Dec 9;16(Suppl 18):S12. doi: 10.1186/1471-2105-16-S18-S12 (PMC4682424; doi:10.1186/1471-2105-16-S18-S12)
Supplement: Additional File 2 — Annotated epitope residues on the 92 unbound structures. This additional file contains the epitope annotations of the unbound structure data set. Zip archive: (*.zip) [file 1471-2105-16-S18-S12-S2.zip › terepi/3KU3.epi]

A 131 THR
A 133 THR
A 134 GLY
A 135 GLY
A 136 SER
A 137 ARG
A 140 ALA
A 143 GLY
A 144 ASN
A 145 PRO
A 153 TRP
A 155 THR
A 156 GLU
A 158 GLY
A 189 THR
A 190 GLU
A 193 THR
A 194 LEU
A 226 GLN
A 291 THR
A 292 LEU
A 293 PRO
A 318 THR
A 38 HIS
A 40 LYS
B 18 VAL
B 19 ASP
B 20 GLY
B 21 TRP
B 38 LYS
B 39 GLU
B 41 THR
B 42 GLN
B 45 PHE
B 46 ASP
B 52 VAL
B 56 ILE
