# Supplementary material for: Positive-unlabeled learning for the prediction of conformational B-cell epitopes
Source: BMC Bioinformatics. 2015 Dec 9;16(Suppl 18):S12. doi: 10.1186/1471-2105-16-S18-S12 (PMC4682424; doi:10.1186/1471-2105-16-S18-S12)
Supplement: Additional File 2 — Annotated epitope residues on the 92 unbound structures. This additional file contains the epitope annotations of the unbound structure data set. Zip archive: (*.zip) [file 1471-2105-16-S18-S12-S2.zip › terepi/3KVD.epi]

D 106 ARG
D 191 LYS
D 193 GLN
D 195 ARG
D 279 TYR
D 280 ASN
D 282 ALA
D 283 GLU
D 284 LYS
D 285 GLY
D 286 SER
D 304 GLU
D 306 LYS
D 307 THR
D 308 VAL
D 309 ASN
D 310 GLY
D 311 ILE
D 313 HIS
