# Supplementary material for: Positive-unlabeled learning for the prediction of conformational B-cell epitopes
Source: BMC Bioinformatics. 2015 Dec 9;16(Suppl 18):S12. doi: 10.1186/1471-2105-16-S18-S12 (PMC4682424; doi:10.1186/1471-2105-16-S18-S12)
Supplement: Additional File 2 — Annotated epitope residues on the 92 unbound structures. This additional file contains the epitope annotations of the unbound structure data set. Zip archive: (*.zip) [file 1471-2105-16-S18-S12-S2.zip › terepi/3M1N.epi]

A 123 ARG
A 125 THR
A 126 GLU
A 131 ASP
A 132 GLY
A 133 HIS
A 134 HIS
A 135 SER
A 136 GLU
A 147 ASP
A 149 THR
A 153 ARG
A 155 ARG
A 174 TYR
A 176 GLU
A 177 SER
A 178 LYS
A 179 ALA
A 180 HIS
A 44 TYR
A 45 LYS
A 87 LYS
