# Supplementary material for: Positive-unlabeled learning for the prediction of conformational B-cell epitopes
Source: BMC Bioinformatics. 2015 Dec 9;16(Suppl 18):S12. doi: 10.1186/1471-2105-16-S18-S12 (PMC4682424; doi:10.1186/1471-2105-16-S18-S12)
Supplement: Additional File 2 — Annotated epitope residues on the 92 unbound structures. This additional file contains the epitope annotations of the unbound structure data set. Zip archive: (*.zip) [file 1471-2105-16-S18-S12-S2.zip › terepi/3MJ6.epi]

A 146 LYS
A 148 VAL
A 149 THR
A 150 LYS
A 169 TYR
A 170 ASP
A 171 SER
A 172 ASN
A 173 MET
A 174 ARG
A 175 SER
A 176 GLY
A 177 LYS
A 178 PHE
A 190 LEU
A 191 THR
A 193 ASP
A 194 ILE
A 195 SER
A 196 ARG
A 28 GLN
A 29 ARG
A 31 GLU
A 79 HIS
