# Supplementary material for: Positive-unlabeled learning for the prediction of conformational B-cell epitopes
Source: BMC Bioinformatics. 2015 Dec 9;16(Suppl 18):S12. doi: 10.1186/1471-2105-16-S18-S12 (PMC4682424; doi:10.1186/1471-2105-16-S18-S12)
Supplement: Additional File 2 — Annotated epitope residues on the 92 unbound structures. This additional file contains the epitope annotations of the unbound structure data set. Zip archive: (*.zip) [file 1471-2105-16-S18-S12-S2.zip › terepi/3NCL.epi]

A 100 ASN
A 101 ASP
A 102 PHE
A 103 THR
A 104 PHE
A 148 HIS
A 150 GLN
A 151 TYR
A 152 GLY
A 153 GLY
A 184 PRO
A 185 GLN
A 186 GLN
A 202 ASP
A 203 SER
A 204 CYS
A 205 GLN
A 208 SER
A 229 TRP
A 230 GLY
A 231 ASP
A 232 GLY
A 233 CYS
A 235 GLN
A 240 GLY
A 36 ILE
A 37 CYS
A 52 HIS
A 57 ASP
A 58 ARG
A 59 GLY
