# Supplementary material for: Positive-unlabeled learning for the prediction of conformational B-cell epitopes
Source: BMC Bioinformatics. 2015 Dec 9;16(Suppl 18):S12. doi: 10.1186/1471-2105-16-S18-S12 (PMC4682424; doi:10.1186/1471-2105-16-S18-S12)
Supplement: Additional File 2 — Annotated epitope residues on the 92 unbound structures. This additional file contains the epitope annotations of the unbound structure data set. Zip archive: (*.zip) [file 1471-2105-16-S18-S12-S2.zip › terepi/3NN9.epi]

A 326 PRO
A 327 ARG
A 328 PRO
A 329 ASP
A 343 GLY
A 344 ASN
A 347 ASN
A 366 ILE
A 367 SER
A 368 ILE
A 369 ALA
A 370 SER
A 372 SER
A 399 LEU
A 400 ASN
A 401 THR
A 402 ASP
A 403 TRP
A 431 PRO
A 432 LYS
