# Supplementary material for: Positive-unlabeled learning for the prediction of conformational B-cell epitopes
Source: BMC Bioinformatics. 2015 Dec 9;16(Suppl 18):S12. doi: 10.1186/1471-2105-16-S18-S12 (PMC4682424; doi:10.1186/1471-2105-16-S18-S12)
Supplement: Additional File 2 — Annotated epitope residues on the 92 unbound structures. This additional file contains the epitope annotations of the unbound structure data set. Zip archive: (*.zip) [file 1471-2105-16-S18-S12-S2.zip › terepi/3NTE.epi]

A 187 GLU
A 204 ALA
A 205 LEU
A 206 GLY
A 207 PRO
A 208 ALA
A 209 ALA
A 210 THR
A 212 GLU
A 213 GLU
A 216 THR
A 217 ALA
