# Supplementary material for: Positive-unlabeled learning for the prediction of conformational B-cell epitopes
Source: BMC Bioinformatics. 2015 Dec 9;16(Suppl 18):S12. doi: 10.1186/1471-2105-16-S18-S12 (PMC4682424; doi:10.1186/1471-2105-16-S18-S12)
Supplement: Additional File 2 — Annotated epitope residues on the 92 unbound structures. This additional file contains the epitope annotations of the unbound structure data set. Zip archive: (*.zip) [file 1471-2105-16-S18-S12-S2.zip › terepi/3O3X.epi]

A 129 ARG
A 132 ASN
A 136 SER
A 139 HIS
A 181 HIS
A 184 GLN
A 185 LEU
A 186 THR
A 187 VAL
A 188 TRP
A 189 GLY
A 19 HIS
A 190 ILE
A 191 LYS
A 192 GLN
A 193 LEU
A 194 GLN
A 195 ALA
A 196 ARG
A 20 LEU
A 22 GLN
A 23 LEU
A 24 THR
A 26 TRP
A 27 GLY
A 28 ILE
A 29 LYS
A 30 GLN
A 32 GLN
A 33 ALA
A 34 ARG
A 58 HIS
