# Supplementary material for: Positive-unlabeled learning for the prediction of conformational B-cell epitopes
Source: BMC Bioinformatics. 2015 Dec 9;16(Suppl 18):S12. doi: 10.1186/1471-2105-16-S18-S12 (PMC4682424; doi:10.1186/1471-2105-16-S18-S12)
Supplement: Additional File 2 — Annotated epitope residues on the 92 unbound structures. This additional file contains the epitope annotations of the unbound structure data set. Zip archive: (*.zip) [file 1471-2105-16-S18-S12-S2.zip › terepi/3OIW.epi]

A 17 SER
A 21 ILE
A 25 GLN
A 27 HIS
A 29 VAL
A 31 GLU
A 32 TYR
A 33 ASP
A 34 PRO
A 35 THR
A 36 ILE
A 37 GLU
A 38 ASP
A 39 SER
A 40 TYR
A 61 GLN
A 63 GLU
A 64 TYR
