# Supplementary material for: Positive-unlabeled learning for the prediction of conformational B-cell epitopes
Source: BMC Bioinformatics. 2015 Dec 9;16(Suppl 18):S12. doi: 10.1186/1471-2105-16-S18-S12 (PMC4682424; doi:10.1186/1471-2105-16-S18-S12)
Supplement: Additional File 2 — Annotated epitope residues on the 92 unbound structures. This additional file contains the epitope annotations of the unbound structure data set. Zip archive: (*.zip) [file 1471-2105-16-S18-S12-S2.zip › terepi/3PX8.epi]

X 101 ALA
X 102 GLU
X 103 ALA
X 105 THR
X 106 HIS
X 109 THR
X 112 GLN
X 113 ASN
X 114 ARG
X 115 TYR
X 116 THR
X 117 PHE
X 118 ALA
X 119 PHE
X 125 ARG
X 129 LEU
X 135 GLU
X 154 TYR
X 161 LEU
X 233 GLN
X 234 ARG
X 236 ASN
X 238 SER
X 239 LYS
X 240 PHE
X 246 SER
X 247 ILE
X 250 PRO
X 53 ILE
X 91 TYR
X 92 PHE
X 94 HIS
X 98 GLN
X 99 GLU
