# Supplementary material for: Positive-unlabeled learning for the prediction of conformational B-cell epitopes
Source: BMC Bioinformatics. 2015 Dec 9;16(Suppl 18):S12. doi: 10.1186/1471-2105-16-S18-S12 (PMC4682424; doi:10.1186/1471-2105-16-S18-S12)
Supplement: Additional File 2 — Annotated epitope residues on the 92 unbound structures. This additional file contains the epitope annotations of the unbound structure data set. Zip archive: (*.zip) [file 1471-2105-16-S18-S12-S2.zip › terepi/3Q27.epi]

A 111 VAL
A 260 VAL
A 302 ALA
A 303 VAL
A 306 LYS
A 309 GLU
A 310 GLU
A 322 MET
A 325 ALA
A 326 GLN
A 328 GLY
A 329 GLU
A 330 ILE
A 331 MET
A 332 PRO
A 333 ASN
A 65 HIS
A 88 ASP
A 91 TYR
A 92 PRO
A 93 PHE
A 94 THR
A 96 ASP
A 99 ARG
