# Supplementary material for: Positive-unlabeled learning for the prediction of conformational B-cell epitopes
Source: BMC Bioinformatics. 2015 Dec 9;16(Suppl 18):S12. doi: 10.1186/1471-2105-16-S18-S12 (PMC4682424; doi:10.1186/1471-2105-16-S18-S12)
Supplement: Additional File 2 — Annotated epitope residues on the 92 unbound structures. This additional file contains the epitope annotations of the unbound structure data set. Zip archive: (*.zip) [file 1471-2105-16-S18-S12-S2.zip › terepi/3Q6O.epi]

A 114 ASN
A 115 ILE
A 116 PRO
A 117 GLY
A 118 PHE
A 119 PRO
A 120 THR
A 122 ARG
A 132 SER
A 133 GLY
A 134 ALA
A 135 VAL
A 137 PRO
A 139 ALA
A 149 ARG
A 69 TRP
A 70 CYS
A 71 GLY
A 72 HIS
A 76 PHE
