# Supplementary material for: Positive-unlabeled learning for the prediction of conformational B-cell epitopes
Source: BMC Bioinformatics. 2015 Dec 9;16(Suppl 18):S12. doi: 10.1186/1471-2105-16-S18-S12 (PMC4682424; doi:10.1186/1471-2105-16-S18-S12)
Supplement: Additional File 2 — Annotated epitope residues on the 92 unbound structures. This additional file contains the epitope annotations of the unbound structure data set. Zip archive: (*.zip) [file 1471-2105-16-S18-S12-S2.zip › terepi/3S26.epi]

A 10 ALA
A 106 GLN
A 107 SER
A 109 ASN
A 11 PRO
A 12 SER
A 126 ARG
A 127 LYS
A 128 THR
A 13 LEU
A 14 LEU
A 15 THR
A 89 SER
A 9 PRO
A 90 ARG
A 93 GLN
A 95 THR
