# Supplementary material for: Positive-unlabeled learning for the prediction of conformational B-cell epitopes
Source: BMC Bioinformatics. 2015 Dec 9;16(Suppl 18):S12. doi: 10.1186/1471-2105-16-S18-S12 (PMC4682424; doi:10.1186/1471-2105-16-S18-S12)
Supplement: Additional File 2 — Annotated epitope residues on the 92 unbound structures. This additional file contains the epitope annotations of the unbound structure data set. Zip archive: (*.zip) [file 1471-2105-16-S18-S12-S2.zip › terepi/3TGT.epi]

A 102 GLU
A 106 GLU
A 122 LEU
A 123 THR
A 124 GLY
A 198 GLY
A 257 THR
A 275 GLU
A 276 ASN
A 278 THR
A 279 ASN
A 280 ASN
A 281 ALA
A 282 LYS
A 354 ASN
A 357 LYS
A 365 SER
A 366 GLY
A 367 GLY
A 368 ASP
A 370 GLU
A 371 ILE
A 425 ASN
A 426 MET
A 427 TRP
A 428 GLN
A 429 GLY
A 430 THR
A 431 GLY
A 432 GLN
A 455 THR
A 456 ARG
A 457 ASP
A 458 GLY
A 459 GLY
A 460 ALA
A 461 ASN
A 462 ASN
A 463 THR
A 465 ASN
A 466 GLU
A 467 THR
A 469 ARG
A 471 GLY
A 473 GLY
A 474 ASN
A 476 LYS
A 94 ASN
A 97 LYS
A 99 ASN
