# Supplementary material for: Positive-unlabeled learning for the prediction of conformational B-cell epitopes
Source: BMC Bioinformatics. 2015 Dec 9;16(Suppl 18):S12. doi: 10.1186/1471-2105-16-S18-S12 (PMC4682424; doi:10.1186/1471-2105-16-S18-S12)
Supplement: Additional File 2 — Annotated epitope residues on the 92 unbound structures. This additional file contains the epitope annotations of the unbound structure data set. Zip archive: (*.zip) [file 1471-2105-16-S18-S12-S2.zip › terepi/3WE1.epi]

A 584 LYS
A 585 PHE
A 586 SER
A 587 ILE
A 588 ASP
A 589 LYS
A 590 GLU
A 591 MET
A 592 ALA
A 593 GLU
A 594 THR
A 595 GLN
A 596 HIS
A 598 THR
A 600 VAL
A 602 LYS
A 604 LYS
A 606 GLU
A 631 ILE
A 632 SER
A 640 THR
A 641 ASN
A 642 SER
A 643 VAL
A 645 ASN
A 647 GLU
A 649 GLU
A 666 LEU
A 667 THR
A 668 LEU
A 669 HIS
