# Supplementary material for: Positive-unlabeled learning for the prediction of conformational B-cell epitopes
Source: BMC Bioinformatics. 2015 Dec 9;16(Suppl 18):S12. doi: 10.1186/1471-2105-16-S18-S12 (PMC4682424; doi:10.1186/1471-2105-16-S18-S12)
Supplement: Additional File 2 — Annotated epitope residues on the 92 unbound structures. This additional file contains the epitope annotations of the unbound structure data set. Zip archive: (*.zip) [file 1471-2105-16-S18-S12-S2.zip › terepi/3WKL.epi]

A 116 VAL
A 117 PRO
A 161 ARG
A 162 ASP
A 165 ILE
A 195 VAL
A 198 GLY
A 200 GLU
A 207 VAL
A 215 LYS
A 216 LYS
A 242 TRP
A 246 VAL
A 250 ARG
A 276 LYS
A 277 ASP
A 278 PRO
A 279 LYS
A 280 THR
A 281 GLY
A 282 THR
A 283 TYR
A 288 PHE
A 289 PRO
