# Supplementary material for: Positive-unlabeled learning for the prediction of conformational B-cell epitopes
Source: BMC Bioinformatics. 2015 Dec 9;16(Suppl 18):S12. doi: 10.1186/1471-2105-16-S18-S12 (PMC4682424; doi:10.1186/1471-2105-16-S18-S12)
Supplement: Additional File 2 — Annotated epitope residues on the 92 unbound structures. This additional file contains the epitope annotations of the unbound structure data set. Zip archive: (*.zip) [file 1471-2105-16-S18-S12-S2.zip › terepi/3ZKG.epi]

A 112 LEU
A 113 VAL
A 114 ASN
A 140 ALA
A 147 SER
A 148 SER
A 150 GLU
A 157 VAL
A 158 THR
A 159 GLN
A 161 ASN
A 162 ILE
A 75 THR
A 77 ARG
A 79 LYS
A 81 PHE
A 98 GLU
