# Supplementary material for: Positive-unlabeled learning for the prediction of conformational B-cell epitopes
Source: BMC Bioinformatics. 2015 Dec 9;16(Suppl 18):S12. doi: 10.1186/1471-2105-16-S18-S12 (PMC4682424; doi:10.1186/1471-2105-16-S18-S12)
Supplement: Additional File 2 — Annotated epitope residues on the 92 unbound structures. This additional file contains the epitope annotations of the unbound structure data set. Zip archive: (*.zip) [file 1471-2105-16-S18-S12-S2.zip › terepi/3ZP0.epi]

E 272 GLU
E 273 LEU
E 274 GLU
E 292 SER
E 293 MET
E 294 PRO
E 319 THR
E 32 HIS
E 34 GLN
E 35 ASP
E 36 ILE
F 18 VAL
F 19 ASP
F 20 GLY
F 21 TRP
F 36 ALA
F 38 LYS
F 41 THR
F 42 GLN
F 45 ILE
F 46 ASP
F 48 VAL
F 49 THR
F 52 VAL
F 53 ASN
