# Supplementary material for: Positive-unlabeled learning for the prediction of conformational B-cell epitopes
Source: BMC Bioinformatics. 2015 Dec 9;16(Suppl 18):S12. doi: 10.1186/1471-2105-16-S18-S12 (PMC4682424; doi:10.1186/1471-2105-16-S18-S12)
Supplement: Additional File 2 — Annotated epitope residues on the 92 unbound structures. This additional file contains the epitope annotations of the unbound structure data set. Zip archive: (*.zip) [file 1471-2105-16-S18-S12-S2.zip › terepi/4E9O.epi]

X 108 LYS
X 145 ASN
X 174 ILE
X 175 ASN
X 176 HIS
X 177 SER
X 204 SER
X 205 LEU
X 215 ILE
X 217 GLU
X 219 TYR
X 220 ARG
X 221 ASN
X 223 TYR
X 224 LYS
X 3 GLN
X 39 THR
X 40 GLY
X 41 LYS
X 44 ARG
X 5 LEU
