# Supplementary material for: Positive-unlabeled learning for the prediction of conformational B-cell epitopes
Source: BMC Bioinformatics. 2015 Dec 9;16(Suppl 18):S12. doi: 10.1186/1471-2105-16-S18-S12 (PMC4682424; doi:10.1186/1471-2105-16-S18-S12)
Supplement: Additional File 2 — Annotated epitope residues on the 92 unbound structures. This additional file contains the epitope annotations of the unbound structure data set. Zip archive: (*.zip) [file 1471-2105-16-S18-S12-S2.zip › terepi/4EFV.epi]

A 10 GLY
A 103 ARG
A 106 THR
A 107 ALA
A 108 CYS
A 109 VAL
A 11 GLU
A 111 VAL
A 12 PHE
A 13 SER
A 17 SER
A 19 SER
A 20 VAL
A 21 TRP
A 24 ASP
A 31 ILE
A 32 LYS
A 33 GLY
A 50 LYS
A 52 TYR
A 54 PHE
A 56 THR
A 83 THR
A 84 HIS
A 86 PHE
