# Supplementary material for: Positive-unlabeled learning for the prediction of conformational B-cell epitopes
Source: BMC Bioinformatics. 2015 Dec 9;16(Suppl 18):S12. doi: 10.1186/1471-2105-16-S18-S12 (PMC4682424; doi:10.1186/1471-2105-16-S18-S12)
Supplement: Additional File 2 — Annotated epitope residues on the 92 unbound structures. This additional file contains the epitope annotations of the unbound structure data set. Zip archive: (*.zip) [file 1471-2105-16-S18-S12-S2.zip › terepi/4FNK.epi]

A 325 GLU
B 146 ASN
B 15 GLU
B 150 GLU
B 153 ARG
B 16 GLY
B 18 ILE
B 19 ASP
B 25 ARG
B 30 GLU
B 32 THR
B 33 GLY
B 34 GLN
B 35 ALA
B 36 ALA
B 38 LEU
