# Supplementary material for: Positive-unlabeled learning for the prediction of conformational B-cell epitopes
Source: BMC Bioinformatics. 2015 Dec 9;16(Suppl 18):S12. doi: 10.1186/1471-2105-16-S18-S12 (PMC4682424; doi:10.1186/1471-2105-16-S18-S12)
Supplement: Additional File 2 — Annotated epitope residues on the 92 unbound structures. This additional file contains the epitope annotations of the unbound structure data set. Zip archive: (*.zip) [file 1471-2105-16-S18-S12-S2.zip › terepi/4GNY.epi]

A 125 THR
A 126 PRO
A 127 GLU
A 154 THR
A 156 LEU
A 157 GLU
A 158 GLU
A 162 ILE
A 19 TRP
A 20 TYR
A 43 VAL
A 44 GLU
A 45 GLU
A 47 LYS
A 57 LEU
A 59 GLN
A 65 GLU
A 66 CYS
A 67 ALA
A 68 GLN
A 70 LYS
