# Supplementary material for: Positive-unlabeled learning for the prediction of conformational B-cell epitopes
Source: BMC Bioinformatics. 2015 Dec 9;16(Suppl 18):S12. doi: 10.1186/1471-2105-16-S18-S12 (PMC4682424; doi:10.1186/1471-2105-16-S18-S12)
Supplement: Additional File 2 — Annotated epitope residues on the 92 unbound structures. This additional file contains the epitope annotations of the unbound structure data set. Zip archive: (*.zip) [file 1471-2105-16-S18-S12-S2.zip › terepi/4GXX.epi]

A 125B THR
A 125C SER
A 126 SER
A 128 PRO
A 129 ASN
A 157 LYS
A 158 GLY
A 159 SER
A 160 SER
A 161 TYR
A 162 PRO
A 163 LYS
A 165 SER
A 166 LYS
A 167 SER
A 169 VAL
A 197 ASN
A 246 GLU
A 248 THR
A 289 ASN
A 290 SER
A 291 SER
A 292 LEU
A 293 PRO
A 318 THR
A 38 HIS
A 40 VAL
A 41 ASN
A 42 LEU
B 18 ILE
B 19 ASP
B 20 GLY
B 21 TRP
B 38 GLN
B 41 THR
B 42 GLN
B 45 ILE
B 46 ASP
B 49 THR
B 52 VAL
B 53 ASN
B 56 ILE
