# Supplementary material for: Positive-unlabeled learning for the prediction of conformational B-cell epitopes
Source: BMC Bioinformatics. 2015 Dec 9;16(Suppl 18):S12. doi: 10.1186/1471-2105-16-S18-S12 (PMC4682424; doi:10.1186/1471-2105-16-S18-S12)
Supplement: Additional File 2 — Annotated epitope residues on the 92 unbound structures. This additional file contains the epitope annotations of the unbound structure data set. Zip archive: (*.zip) [file 1471-2105-16-S18-S12-S2.zip › terepi/4I53.epi]

A 102 GLU
A 105 HIS
A 106 GLU
A 109 ILE
A 112 TRP
A 113 ASP
A 368 ASP
A 369 LEU
A 370 GLU
A 375 SER
A 376 PHE
A 382 PHE
A 384 TYR
A 419 LYS
A 421 LYS
A 472 GLY
A 473 GLY
A 474 ASP
A 476 ARG
