# Supplementary material for: Positive-unlabeled learning for the prediction of conformational B-cell epitopes
Source: BMC Bioinformatics. 2015 Dec 9;16(Suppl 18):S12. doi: 10.1186/1471-2105-16-S18-S12 (PMC4682424; doi:10.1186/1471-2105-16-S18-S12)
Supplement: Additional File 2 — Annotated epitope residues on the 92 unbound structures. This additional file contains the epitope annotations of the unbound structure data set. Zip archive: (*.zip) [file 1471-2105-16-S18-S12-S2.zip › terepi/4IPY.epi]

A 147 PRO
A 148 THR
A 149 SER
A 151 LEU
A 152 ASP
A 154 ARG
A 175 GLU
A 176 GLN
A 178 SER
A 180 GLU
A 181 VAL
A 184 TRP
A 185 MET
A 188 THR
A 189 LEU
