# Supplementary material for: Positive-unlabeled learning for the prediction of conformational B-cell epitopes
Source: BMC Bioinformatics. 2015 Dec 9;16(Suppl 18):S12. doi: 10.1186/1471-2105-16-S18-S12 (PMC4682424; doi:10.1186/1471-2105-16-S18-S12)
Supplement: Additional File 2 — Annotated epitope residues on the 92 unbound structures. This additional file contains the epitope annotations of the unbound structure data set. Zip archive: (*.zip) [file 1471-2105-16-S18-S12-S2.zip › terepi/4JNI.epi]

U 144 GLU
U 145 GLN
U 146 SER
U 147 THR
U 148 ASP
U 149 TYR
U 150 LEU
U 154 GLN
U 155 LEU
U 156 LYS
U 157 MET
U 158 THR
U 159 VAL
U 185 ASP
U 185A PRO
U 185B GLN
U 186 TRP
U 21 PHE
U 23 THR
U 26 ASN
U 27 GLN
