# Supplementary material for: Positive-unlabeled learning for the prediction of conformational B-cell epitopes
Source: BMC Bioinformatics. 2015 Dec 9;16(Suppl 18):S12. doi: 10.1186/1471-2105-16-S18-S12 (PMC4682424; doi:10.1186/1471-2105-16-S18-S12)
Supplement: Additional File 2 — Annotated epitope residues on the 92 unbound structures. This additional file contains the epitope annotations of the unbound structure data set. Zip archive: (*.zip) [file 1471-2105-16-S18-S12-S2.zip › terepi/4JPJ.epi]

A 138 SER
A 139 GLY
A 140 GLY
A 141 ASP
A 144 PHE
A 25 THR
A 26 ARG
A 27 ASP
A 28 GLY
A 29 GLY
A 30 VAL
A 31 SER
A 32 ASN
A 35 THR
A 37 ILE
A 39 ARG
A 42 GLY
A 43 GLY
A 44 ASP
A 79 ASP
A 81 ARG
A 82 ASP
A 83 ASN
A 84 ALA
A 85 LYS
