# Supplementary material for: Positive-unlabeled learning for the prediction of conformational B-cell epitopes
Source: BMC Bioinformatics. 2015 Dec 9;16(Suppl 18):S12. doi: 10.1186/1471-2105-16-S18-S12 (PMC4682424; doi:10.1186/1471-2105-16-S18-S12)
Supplement: Additional File 2 — Annotated epitope residues on the 92 unbound structures. This additional file contains the epitope annotations of the unbound structure data set. Zip archive: (*.zip) [file 1471-2105-16-S18-S12-S2.zip › terepi/4KZN.epi]

A 106 PRO
A 16 LYS
A 17 PHE
A 18 MET
A 21 TYR
A 22 GLN
A 25 TYR
A 45 TYR
A 46 ILE
A 48 LYS
A 62 ASN
A 63 ASP
A 64 GLU
A 66 LEU
A 79 GLN
A 80 ILE
A 81 MET
A 82 ARG
A 83 ILE
A 84 LYS
A 85 PRO
A 86 HIS
A 87 GLN
A 88 GLY
A 89 GLN
A 90 HIS
A 91 ILE
A 92 GLY
A 93 GLU
A 94 MET
