# Supplementary material for: Positive-unlabeled learning for the prediction of conformational B-cell epitopes
Source: BMC Bioinformatics. 2015 Dec 9;16(Suppl 18):S12. doi: 10.1186/1471-2105-16-S18-S12 (PMC4682424; doi:10.1186/1471-2105-16-S18-S12)
Supplement: Additional File 2 — Annotated epitope residues on the 92 unbound structures. This additional file contains the epitope annotations of the unbound structure data set. Zip archive: (*.zip) [file 1471-2105-16-S18-S12-S2.zip › terepi/4M4Y.epi]

A 291 SER
A 318 THR
A 38 HIS
A 39 SER
B 18 VAL
B 19 ASP
B 20 GLY
B 21 TRP
B 38 LEU
B 39 LYS
B 41 THR
B 42 GLN
B 43 ASN
B 45 ILE
B 46 ASP
B 49 THR
B 53 ASN
B 56 ILE
B 57 GLU
