# Supplementary material for: Positive-unlabeled learning for the prediction of conformational B-cell epitopes
Source: BMC Bioinformatics. 2015 Dec 9;16(Suppl 18):S12. doi: 10.1186/1471-2105-16-S18-S12 (PMC4682424; doi:10.1186/1471-2105-16-S18-S12)
Supplement: Additional File 2 — Annotated epitope residues on the 92 unbound structures. This additional file contains the epitope annotations of the unbound structure data set. Zip archive: (*.zip) [file 1471-2105-16-S18-S12-S2.zip › terepi/4NX7.epi]

A 10 VAL
A 11 ASP
A 114 HIS
A 115 ILE
A 116 ASP
A 117 ALA
A 118 GLU
A 140 PHE
A 144 ASP
A 145 ALA
A 146 GLN
A 147 ASN
A 148 SER
A 149 HIS
A 150 SER
A 151 TYR
A 152 CYS
A 16 MET
A 17 GLU
A 18 ASN
A 19 ALA
A 20 MET
A 21 PRO
A 22 TRP
A 23 ASN
A 28 LEU
A 31 PHE
A 45 HIS
A 48 GLU
A 49 SER
A 50 ILE
A 51 GLY
A 52 ARG
A 53 PRO
A 54 LEU
