# Supplementary material for: Positive-unlabeled learning for the prediction of conformational B-cell epitopes
Source: BMC Bioinformatics. 2015 Dec 9;16(Suppl 18):S12. doi: 10.1186/1471-2105-16-S18-S12 (PMC4682424; doi:10.1186/1471-2105-16-S18-S12)
Supplement: Additional File 2 — Annotated epitope residues on the 92 unbound structures. This additional file contains the epitope annotations of the unbound structure data set. Zip archive: (*.zip) [file 1471-2105-16-S18-S12-S2.zip › terepi/4OIE.epi]

A 232 TRP
A 235 GLY
A 236 ILE
A 237 LEU
A 239 SER
A 240 ASP
A 253 ASN
A 256 ARG
A 257 ARG
A 258 PRO
A 260 TYR
A 261 LYS
A 262 THR
A 264 ASN
A 265 GLN
A 289 GLU
A 293 HIS
A 294 ARG
A 314 ARG
A 315 SER
A 351 ASN
