# Supplementary material for: Positive-unlabeled learning for the prediction of conformational B-cell epitopes
Source: BMC Bioinformatics. 2015 Dec 9;16(Suppl 18):S12. doi: 10.1186/1471-2105-16-S18-S12 (PMC4682424; doi:10.1186/1471-2105-16-S18-S12)
Supplement: Additional File 2 — Annotated epitope residues on the 92 unbound structures. This additional file contains the epitope annotations of the unbound structure data set. Zip archive: (*.zip) [file 1471-2105-16-S18-S12-S2.zip › terepi/4OSN.epi]

A 131 ARG
A 359 GLU
A 360 ALA
A 361 GLU
A 362 ASP
A 379 LYS
A 380 GLN
A 381 GLU
A 382 VAL
A 383 ASN
A 386 ASP
A 388 ALA
A 422 GLU
