# Supplementary material for: Positive-unlabeled learning for the prediction of conformational B-cell epitopes
Source: BMC Bioinformatics. 2015 Dec 9;16(Suppl 18):S12. doi: 10.1186/1471-2105-16-S18-S12 (PMC4682424; doi:10.1186/1471-2105-16-S18-S12)
Supplement: Additional File 3 — Internally interacting residues of the 92 unbound structures. This additional file contains the internally interacting residues of the unbound structure data set. Zip archive: (*.zip) [file 1471-2105-16-S18-S12-S3.zip]

Archive with 93 entries (92 files):
- interaction_new/
- interaction_new/1AHO.txt
- interaction_new/1ATZ.txt
- interaction_new/1AUQ.txt
- interaction_new/1B1I.txt
- interaction_new/1BIO.txt
- interaction_new/1BOY.txt
- interaction_new/1BV1.txt
- interaction_new/1D7P.txt
- interaction_new/1DKK.txt
- interaction_new/1DOK.txt
- interaction_new/1EY0.txt
- interaction_new/1F45.txt
- interaction_new/1F8D.txt
- interaction_new/1FCQ.txt
- interaction_new/1HGH.txt
- interaction_new/1HHL.txt
- interaction_new/1HX0.txt
- interaction_new/1I4M.txt
- interaction_new/1IGD.txt
- interaction_new/1IJB.txt
- interaction_new/1J95.txt
- interaction_new/1JSE.txt
- interaction_new/1JVM.txt
- interaction_new/1KEX.txt
- interaction_new/1KF3.txt
- interaction_new/1MF7.txt
- interaction_new/1MJN.txt
- interaction_new/1POH.txt
- interaction_new/1UB4.txt
- interaction_new/1W8K.txt
- interaction_new/1WHO.txt
- interaction_new/1YG9.txt
- interaction_new/1Z40.txt
- interaction_new/1ZVM.txt
- interaction_new/2C36.txt
- interaction_new/2G7C.txt
- interaction_new/2GBC.txt
- interaction_new/2GHV.txt
- interaction_new/2HG0.txt
- interaction_new/2I5V.txt
- interaction_new/2ICA.txt
- interaction_new/2ILK.txt
- interaction_new/2NVH.txt
- interaction_new/2NWD.txt
- interaction_new/2P5P.txt
- interaction_new/2QTW.txt
- interaction_new/2VB1.txt
- interaction_new/2WK0.txt
- interaction_new/2YXF.txt
- interaction_new/3D6S.txt
- interaction_new/3EJC.txt
- interaction_new/3F5V.txt
- interaction_new/3FCU.txt
- interaction_new/3GGQ.txt
- interaction_new/3IRC.txt
- interaction_new/3K7B.txt
- interaction_new/3KU3.txt
- interaction_new/3KVD.txt
- interaction_new/3M1N.txt
- interaction_new/3MJ6.txt
- interaction_new/3NCL.txt
- interaction_new/3NN9.txt
- interaction_new/3NTE.txt
- interaction_new/3O1Y.txt
- interaction_new/3O3X.txt
- interaction_new/3OIW.txt
- interaction_new/3PX8.txt
- interaction_new/3Q27.txt
- interaction_new/3Q6O.txt
- interaction_new/3S26.txt
- interaction_new/3TGT.txt
- interaction_new/3VTT.txt
- interaction_new/3WE1.txt
- interaction_new/3WKL.txt
- interaction_new/3ZKG.txt
- interaction_new/3ZP0.txt
- interaction_new/4DKP.txt
- interaction_new/4E9O.txt
- interaction_new/4EFV.txt
- interaction_new/4FNK.txt
- interaction_new/4GNY.txt
- interaction_new/4GXX.txt
- interaction_new/4I53.txt
- interaction_new/4IPY.txt
- interaction_new/4JNI.txt
- interaction_new/4JPJ.txt
- interaction_new/4KZN.txt
- interaction_new/4M4Y.txt
- interaction_new/4NN9.txt
- interaction_new/4NX7.txt
- interaction_new/4OIE.txt
- interaction_new/4OSN.txt
