# Supplementary material for: Positive-unlabeled learning for the prediction of conformational B-cell epitopes
Source: BMC Bioinformatics. 2015 Dec 9;16(Suppl 18):S12. doi: 10.1186/1471-2105-16-S18-S12 (PMC4682424; doi:10.1186/1471-2105-16-S18-S12)
Supplement: Additional File 3 — Internally interacting residues of the 92 unbound structures. This additional file contains the internally interacting residues of the unbound structure data set. Zip archive: (*.zip) [file 1471-2105-16-S18-S12-S3.zip › interaction_new/1ATZ.txt]

A 994 LEU: B 957 LYS. 
A 989 ALA: B 1099 THR. B 1100 LEU. 
A 990 HIS: B 1099 THR. B 957 LYS. 
A 993 SER: B 957 LYS. 
A 983 ASN: B 952 LYS. B 992 LEU. B 996 ASP. 
A 987 GLU: B 1099 THR. 
A 985 VAL: B 949 SER. B 953 ALA. 
A 1023 HIS: B 993 SER. 
