# Supplementary material for: Positive-unlabeled learning for the prediction of conformational B-cell epitopes
Source: BMC Bioinformatics. 2015 Dec 9;16(Suppl 18):S12. doi: 10.1186/1471-2105-16-S18-S12 (PMC4682424; doi:10.1186/1471-2105-16-S18-S12)
Supplement: Additional File 3 — Internally interacting residues of the 92 unbound structures. This additional file contains the internally interacting residues of the unbound structure data set. Zip archive: (*.zip) [file 1471-2105-16-S18-S12-S3.zip › interaction_new/1BOY.txt]

A 58 ASP: 0 80 ASN. 
A 48 LYS: 0 79 GLY. 0 80 ASN. 0 81 VAL. 0 83 SER. 
A 49 CYS: 0 79 GLY. 0 80 ASN. 
A 46 LYS: 0 85 GLY. 0 83 SER. 0 84 THR. 
A 86 THR: 0 44 LYS. 
A 51 TYR: 0 76 TYR. 0 77 PRO. 0 49 TYR. 
A 50 PHE: 0 79 GLY. 0 77 PRO. 0 78 ALA. 0 81 VAL. 0 87 ALA. 
A 62 GLU: 0 83 SER. 
A 89 ALA: 0 48 PHE. 
A 82 ASN: 0 46 LYS. 0 47 CYS. 0 56 ASP. 
A 83 VAL: 0 46 LYS. 0 48 PHE. 
A 80 ALA: 0 48 PHE. 
A 81 GLY: 0 48 PHE. 0 47 CYS. 0 46 LYS. 
A 85 SER: 0 44 LYS. 0 46 LYS. 0 60 GLU. 
A 87 GLY: 0 44 LYS. 
A 79 PRO: 0 48 PHE. 0 49 TYR. 
A 78 TYR: 0 49 TYR. 
