# Supplementary material for: Positive-unlabeled learning for the prediction of conformational B-cell epitopes
Source: BMC Bioinformatics. 2015 Dec 9;16(Suppl 18):S12. doi: 10.1186/1471-2105-16-S18-S12 (PMC4682424; doi:10.1186/1471-2105-16-S18-S12)
Supplement: Additional File 3 — Internally interacting residues of the 92 unbound structures. This additional file contains the internally interacting residues of the unbound structure data set. Zip archive: (*.zip) [file 1471-2105-16-S18-S12-S3.zip › interaction_new/1BV1.txt]

A 24 LEU: 0 43 ASN. 0 46 GLY. 0 47 ASN. 
A 25 ASP: 0 43 ASN. 0 42 GLU. 
A 27 ASP: 0 28 ASN. 
A 20 LYS: 0 44 ILE. 
A 157 ALA: 0 42 GLU. 
A 48 GLY: 0 47 ASN. 
A 49 GLY: 0 47 ASN. 
A 46 GLY: 0 24 LEU. 
A 32 LYS: 0 32 LYS. 0 31 PRO. 0 28 ASN. 
A 31 PRO: 0 32 LYS. 
A 42 GLU: 0 25 ASP. 0 158 TYR. 0 157 ALA. 0 159 ASN. 
A 28 ASN: 0 28 ASN. 0 32 LYS. 0 27 ASP. 0 41 VAL. 
A 43 ASN: 0 25 ASP. 0 158 TYR. 0 24 LEU. 
A 41 VAL: 0 28 ASN. 
A 158 TYR: 0 42 GLU. 0 43 ASN. 
A 76 HIS: 0 47 ASN. 
A 159 ASN: 0 42 GLU. 
A 74 VAL: 0 47 ASN. 
A 47 ASN: 0 47 ASN. 0 48 GLY. 0 49 GLY. 0 74 VAL. 0 76 HIS. 0 24 LEU. 
A 44 ILE: 0 20 LYS. 
