# Supplementary material for: Positive-unlabeled learning for the prediction of conformational B-cell epitopes
Source: BMC Bioinformatics. 2015 Dec 9;16(Suppl 18):S12. doi: 10.1186/1471-2105-16-S18-S12 (PMC4682424; doi:10.1186/1471-2105-16-S18-S12)
Supplement: Additional File 3 — Internally interacting residues of the 92 unbound structures. This additional file contains the internally interacting residues of the unbound structure data set. Zip archive: (*.zip) [file 1471-2105-16-S18-S12-S3.zip › interaction_new/1DKK.txt]

A 117 GLY: B 89 THR. B 90 ALA. 
A 116 LYS: B 77 ASN. B 79 PRO. 
A 113 ASN: B 81 SER. 
A 112 ARG: B 79 PRO. B 65 ASN. 
A 119 ASP: B 87 ASP. B 89 THR. 
A 118 THR: B 87 ASP. 
