# Supplementary material for: Positive-unlabeled learning for the prediction of conformational B-cell epitopes
Source: BMC Bioinformatics. 2015 Dec 9;16(Suppl 18):S12. doi: 10.1186/1471-2105-16-S18-S12 (PMC4682424; doi:10.1186/1471-2105-16-S18-S12)
Supplement: Additional File 3 — Internally interacting residues of the 92 unbound structures. This additional file contains the internally interacting residues of the unbound structure data set. Zip archive: (*.zip) [file 1471-2105-16-S18-S12-S3.zip › interaction_new/1DOK.txt]

A 51 ILE: B 6 ASN. B 3 ASP. 
A 50 GLU: B 7 ALA. B 8 PRO. 
A 61 GLN: 0 120 VAL. 
A 65 ASP: 0 117 LYS. 
A 68 ASP: 0 117 LYS. 
A 52 CYS: B 6 ASN. B 7 ALA. B 8 PRO. 
A 24 ARG: B 0 MET. 
A 49 LYS: B 3 ASP. B 0 MET. 
A 47 VAL: B 0 MET. 
A 45 THR: B 0 MET. 
A 42 ILE: B 8 PRO. 
A 1 GLN: 0 40 GLU. 0 39 LYS. 
A 0 MET: 0 37 CYS. 0 38 PRO. 0 34 SER. 0 35 SER. 0 33 THR. 0 39 LYS. 0 40 GLU. 0 32 ILE. 
A 3 ASP: B 49 LYS. 0 40 GLU. B 51 ILE. 
A 5 ILE: B 14 ASN. 
A 4 ALA: 0 40 GLU. 0 33 THR. 
A 7 ALA: B 50 GLU. 0 33 THR. 
A 6 ASN: B 14 ASN. B 51 ILE. B 52 CYS. B 15 PHE. B 16 THR. 
A 9 VAL: B 11 CYS. B 9 VAL. B 10 THR. B 13 TYR. 
A 8 PRO: B 52 CYS. B 11 CYS. B 10 THR. B 42 ILE. B 50 GLU. 
A 39 GLU: 0 1 MET. 0 2 GLN. 0 122 LYS. 0 4 ASP. 0 5 ALA. 
A 11 CYS: B 9 VAL. B 8 PRO. B 13 TYR. 
A 10 THR: B 9 VAL. B 10 THR. B 8 PRO. 
A 13 TYR: B 35 LYS. B 9 VAL. B 13 TYR. B 11 CYS. B 37 PRO. 
A 38 LYS: 0 2 GLN. 0 1 MET. 
A 15 PHE: B 6 ASN. 
A 14 ASN: B 6 ASN. B 5 ILE. B 35 LYS. 
A 16 THR: B 6 ASN. 
A 33 SER: 0 1 MET. 
A 32 THR: 0 1 MET. 0 5 ALA. 0 8 ALA. 
A 31 ILE: 0 1 MET. 
A 30 ARG: 0 121 ALA. 0 122 LYS. 
A 37 PRO: 0 1 MET. B 13 TYR. 
A 36 CYS: 0 1 MET. 
A 35 LYS: B 13 TYR. B 14 ASN. 
A 34 SER: 0 1 MET. 
