# Supplementary material for: Positive-unlabeled learning for the prediction of conformational B-cell epitopes
Source: BMC Bioinformatics. 2015 Dec 9;16(Suppl 18):S12. doi: 10.1186/1471-2105-16-S18-S12 (PMC4682424; doi:10.1186/1471-2105-16-S18-S12)
Supplement: Additional File 3 — Internally interacting residues of the 92 unbound structures. This additional file contains the internally interacting residues of the unbound structure data set. Zip archive: (*.zip) [file 1471-2105-16-S18-S12-S3.zip › interaction_new/1F8D.txt]

A 216 ASN: 0 760 PHE. 0 762 GLY. 0 761 LEU. 
A 458 TRP: 0 849 GLN. 0 891 SER. 0 872 ILE. 
A 153 SER: 0 764 TRP. 
A 155 TYR: 0 411 ASN. 0 414 ARG. 0 767 PRO. 0 768 ASP. 0 769 GLY. 
A 154 GLN: 0 764 TRP. 0 766 TRP. 0 409 LYS. 0 765 ASP. 0 767 PRO. 
A 210 ARG: 0 718 ASP. 0 721 ALA. 0 720 TRP. 0 433 PRO. 
A 211 PRO: 0 727 ARG. 0 405 HIS. 0 407 TYR. 
A 195 SER: 0 766 TRP. 0 406 ILE. 
A 451 GLU: 0 910 GLU. 
A 197 PRO: 0 764 TRP. 0 763 GLN. 
A 178 TRP: 0 764 TRP. 
A 454 GLY: 0 912 ASN. 0 896 ASN. 
A 214 GLU: 0 759 GLU. 0 757 SER. 0 761 LEU. 0 405 HIS. 0 727 ARG. 
A 456 TRP: 0 892 GLY. 0 893 PRO. 0 849 GLN. 0 848 SER. 0 874 TRP. 
A 457 ASP: 0 849 GLN. 
A 164 SER: 0 869 VAL. 0 872 ILE. 
A 202 SER: 0 761 LEU. 
A 111 ASP: 0 808 ASP. 0 834 THR. 0 837 GLY. 0 836 ARG. 
A 110 GLU: 0 839 HIS. 0 838 LYS. 0 837 GLY. 
A 113 ASP: 0 865 TYR. 0 418 ASP. 0 419 SER. 
A 112 SER: 0 808 ASP. 0 865 TYR. 
A 176 ILE: 0 406 ILE. 0 408 GLY. 0 409 LYS. 0 766 TRP. 0 471 SER. 
A 139 THR: 0 418 ASP. 
A 138 THR: 0 415 ILE. 0 414 ARG. 
A 173 VAL: 0 470 LEU. 0 471 SER. 
A 166 PRO: 0 864 VAL. 
A 171 SER: 0 472 SER. 
A 204 VAL: 0 405 HIS. 
A 12B TRP: 0 906 ARG. 
A 453 LEU: 0 912 ASN. 0 910 GLU. 0 898 SER. 
A 206 TRP: 0 407 TYR. 
A 462 ALA: 0 839 HIS. 
A 452 PHE: 0 912 ASN. 
A 146 ASN: 0 774 TYR. 
A 200 ASN: 0 762 GLY. 0 763 GLN. 
A 144 HIS: 0 774 TYR. 0 414 ARG. 0 771 LYS. 0 417 GLU. 0 770 ALA. 
A 196 GLY: 0 764 TRP. 
A 142 GLY: 0 418 ASP. 0 417 GLU. 
A 143 LYS: 0 417 GLU. 0 774 TYR. 
A 449 SER: 0 910 GLU. 
A 141 ARG: 0 418 ASP. 
A 466 TYR: 0 838 LYS. 0 839 HIS. 0 841 ASN. 
A 461 GLY: 0 850 TYR. 
A 460 ASP: 0 850 TYR. 
A 463 LYS: 0 839 HIS. 
A 455 GLN: 0 896 ASN. 0 893 PRO. 
A 99 ILE: 0 872 ILE. 0 891 SER. 
A 98 HIS: 0 900 VAL. 0 910 GLU. 0 907 PRO. 
A 108 ILE: 0 832 GLY. 0 833 THR. 0 864 VAL. 
A 69A TYR: 0 477 TYR. 0 475 THR. 0 865 TYR. 0 419 SER. 0 420 ASP. 
A 168 THR: 0 865 TYR. 0 864 VAL. 
A 169 VAL: 0 415 ILE. 0 473 PRO. 0 475 THR. 
A 126 PRO: 0 906 ARG. 
A 102 LYS: 0 872 ILE. 0 849 GLN. 
A 165 SER: 0 867 SER. 
A 100 TYR: 0 902 TRP. 0 907 PRO. 
A 101 GLY: 0 872 ILE. 
A 107 ARG: 0 839 HIS. 0 832 GLY. 0 850 TYR. 0 831 GLN. 0 833 THR. 
A 104 ASN: 0 850 TYR. 
A 163 LEU: 0 869 VAL. 
A 212 VAL: 0 727 ARG. 
A 412 ASP: 0 906 ARG. 
A 413 ALA: 0 906 ARG. 
A 137 GLY: 0 414 ARG. 0 415 ILE. 
A 459 PRO: 0 850 TYR. 0 849 GLN. 
A 419 ARG: 0 907 PRO. 0 910 GLU. 0 908 VAL. 
A 136 GLN: 0 414 ARG. 
