# Supplementary material for: Positive-unlabeled learning for the prediction of conformational B-cell epitopes
Source: BMC Bioinformatics. 2015 Dec 9;16(Suppl 18):S12. doi: 10.1186/1471-2105-16-S18-S12 (PMC4682424; doi:10.1186/1471-2105-16-S18-S12)
Supplement: Additional File 3 — Internally interacting residues of the 92 unbound structures. This additional file contains the internally interacting residues of the unbound structure data set. Zip archive: (*.zip) [file 1471-2105-16-S18-S12-S3.zip › interaction_new/1HGH.txt]

A 216 ASN: C 212 THR. 
A 217 ILE: C 201 ARG. 
A 212 THR: E 216 ASN. 
A 210 GLN: E 220 ARG. E 101 ASP. E 184 HIS. E 231 SER. 
A 310 LYS: D 62 LYS. 
A 218 GLY: C 246 ASN. 
A 219 SER: C 246 ASN. C 205 SER. C 244 VAL. C 165 ASN. 
A 111 LEU: F 73 VAL. 
A 110 SER: F 79 ASP. 
A 234 TRP: F 73 VAL. 
A 236 ILE: F 73 VAL. 
A 231 SER: C 210 GLN. 
A 27 LYS: D 54 ARG. 
A 28 THR: D 54 ARG. 
A 29 ILE: D 51 LYS. D 54 ARG. D 103 GLU. 
A 222 TRP: C 207 ARG. 
A 184 HIS: C 210 GLN. 
A 201 ARG: E 217 ILE. 
A 205 SER: E 220 ARG. E 219 SER. E 221 PRO. 
A 207 ARG: E 221 PRO. E 223 VAL. E 222 TRP. 
A 206 THR: E 221 PRO. 
A 244 VAL: E 219 SER. E 221 PRO. 
A 246 ASN: E 218 GLY. E 219 SER. 
A 242 VAL: E 221 PRO. 
A 165 ASN: E 219 SER. 
A 101 ASP: C 210 GLN. 
A 223 VAL: C 207 ARG. 
A 107 SER: F 74 GLU. F 75 GLY. F 76 ARG. 
A 221 PRO: C 207 ARG. C 242 VAL. C 206 THR. C 244 VAL. C 205 SER. 
A 220 ARG: C 205 SER. C 210 GLN. 
A 31 ASP: D 54 ARG. 
A 30 THR: D 51 LYS. D 50 GLY. D 47 GLN. 
A 238 LYS: F 72 GLU. F 71 SER. 
B 164 ASP: F 175 GLY. F 174 LYS. F 173 ILE. 
B 113 SER: F 2 LEU. 
B 168 ASN: F 175 GLY. 
B 60 ASN: F 90 ASP. 
B 128 GLU: F 171 PHE. F 170 ARG. F 131 GLU. 
B 62 LYS: F 86 ASP. F 90 ASP. E 310 LYS. 
B 97 GLU: D 54 ARG. 
B 65 GLN: F 83 TYR. 
B 66 ILE: F 83 TYR. F 79 ASP. 
B 103 GLU: E 29 ILE. 
B 68 LYS: F 83 TYR. 
B 83 TYR: D 66 ILE. D 65 GLN. D 84 VAL. D 88 LYS. D 85 GLU. D 68 LYS. 
B 80 LEU: D 66 ILE. F 80 LEU. D 80 LEU. 
B 81 GLU: F 76 ARG. 
B 86 ASP: D 62 LYS. 
B 87 THR: D 88 LYS. 
B 84 VAL: F 83 TYR. D 84 VAL. F 80 LEU. F 84 VAL. 
B 85 GLU: F 83 TYR. 
B 171 PHE: D 167 LEU. D 128 GLU. D 171 PHE. F 171 PHE. 
B 101 ALA: D 54 ARG. 
B 47 GLN: E 30 THR. 
B 175 GLY: D 164 ASP. D 168 ASN. D 167 LEU. D 172 GLN. 
B 172 GLN: F 175 GLY. 
B 1 GLY: D 117 LYS. 
B 3 PHE: D 3 PHE. F 2 LEU. F 3 PHE. 
B 2 LEU: D 113 SER. D 3 PHE. D 117 LYS. 
B 4 GLY: D 117 LYS. 
B 133 MET: D 127 ARG. 
B 9 PHE: D 124 ARG. 
B 163 ARG: F 131 GLU. F 170 ARG. 
B 170 ARG: D 163 ARG. D 128 GLU. 
B 119 PHE: D 124 ARG. 
B 141 TYR: D 127 ARG. 
B 174 LYS: D 164 ASP. 
B 77 ILE: F 76 ARG. D 77 ILE. F 77 ILE. 
B 76 ARG: C 107 SER. D 81 GLU. D 74 GLU. D 77 ILE. 
B 75 GLY: C 107 SER. 
B 74 GLU: C 107 SER. F 76 ARG. 
B 73 VAL: C 234 TRP. C 236 ILE. C 111 LEU. 
B 72 GLU: C 238 LYS. 
B 71 SER: C 238 LYS. 
B 127 ARG: F 131 GLU. F 132 GLU. F 141 TYR. F 133 MET. 
B 91 LEU: D 92 TRP. D 91 LEU. F 91 LEU. D 95 ASN. 
B 90 ASP: D 60 ASN. D 62 LYS. 
B 167 LEU: F 175 GLY. F 171 PHE. 
B 92 TRP: F 91 LEU. F 94 TYR. 
B 95 ASN: F 94 TYR. F 91 LEU. 
B 94 TYR: D 92 TRP. D 95 ASN. D 99 LEU. 
B 79 ASP: D 66 ILE. C 110 SER. 
B 78 GLN: F 76 ARG. 
B 99 LEU: F 94 TYR. 
B 173 ILE: D 164 ASP. 
B 132 GLU: D 127 ARG. D 124 ARG. D 123 ARG. 
B 54 ARG: E 28 THR. E 32 ASP. E 31 ASP. F 97 GLU. E 27 LYS. 
B 51 LYS: E 30 THR. E 29 ILE. 
B 50 GLY: E 30 THR. 
B 117 LYS: F 1 GLY. F 2 LEU. F 4 GLY. 
B 131 GLU: D 127 ARG. D 128 GLU. D 163 ARG. 
B 123 ARG: F 132 GLU. 
B 88 LYS: F 83 TYR. F 87 THR. 
B 124 ARG: F 132 GLU. F 9 PHE. F 119 PHE. 
