# Supplementary material for: Positive-unlabeled learning for the prediction of conformational B-cell epitopes
Source: BMC Bioinformatics. 2015 Dec 9;16(Suppl 18):S12. doi: 10.1186/1471-2105-16-S18-S12 (PMC4682424; doi:10.1186/1471-2105-16-S18-S12)
Supplement: Additional File 3 — Internally interacting residues of the 92 unbound structures. This additional file contains the internally interacting residues of the unbound structure data set. Zip archive: (*.zip) [file 1471-2105-16-S18-S12-S3.zip › interaction_new/1I4M.txt]

A 216 THR: 0 16 MET. 
A 150 TYR: 0 87 MET. 0 91 VAL. 
A 214 CYS: 0 61 CYS. 0 57 PHE. 0 58 VAL. 0 43 VAL. 0 62 VAL. 
A 152 GLU: 0 27 TYR. 
A 212 GLN: 0 21 ILE. 0 19 PRO. 
A 198 PHE: 0 38 ARG. 0 69 HIS. 0 39 TYR. 
A 157 TYR: 0 88 MET. 0 87 MET. 0 80 PHE. 0 84 ASP. 
A 156 ARG: 0 80 PHE. 0 38 ARG. 0 84 ASP. 0 79 ASN. 
A 159 ASN: 0 95 MET. 
A 158 PRO: 0 95 MET. 
A 197 ASN: 0 38 ARG. 0 79 ASN. 
A 191 THR: 0 74 THR. 0 75 THR. 0 73 THR. 
A 190 THR: 0 75 THR. 0 76 LYS. 
A 193 THR: 0 72 THR. 0 73 THR. 0 70 THR. 0 71 VAL. 
A 192 THR: 0 74 THR. 0 73 THR. 0 76 LYS. 
A 133 ALA: 0 102 ARG. 
A 132 SER: 0 102 ARG. 
A 131 GLY: 0 99 GLN. 
A 202 ASP: 0 39 TYR. 0 31 TYR. 0 38 ARG. 
A 137 PRO: 0 94 GLN. 0 95 MET. 0 91 VAL. 
A 179 CYS: 0 96 CYS. 
A 134 MET: 0 102 ARG. 0 95 MET. 0 98 THR. 0 99 GLN. 
A 176 VAL: 0 93 GLU. 0 96 CYS. 0 97 ILE. 
A 175 PHE: 0 100 TYR. 0 96 CYS. 
A 172 GLN: 0 100 TYR. 0 97 ILE. 
A 213 MET: 0 16 MET. 0 43 VAL. 0 19 PRO. 0 40 PRO. 0 41 ASN. 
A 210 VAL: 0 62 VAL. 0 66 ILE. 
A 206 MET: 0 66 ILE. 0 39 TYR. 0 69 HIS. 
A 222 SER: 0 48 MET. 
A 217 GLN: 0 43 VAL. 0 45 TYR. 0 13 GLY. 0 16 MET. 
A 195 GLY: 0 70 THR. 
A 180 VAL: 0 96 CYS. 0 92 VAL. 0 93 GLU. 
A 187 HIS: 0 76 LYS. 0 80 PHE. 0 88 MET. 
A 184 ILE: 0 92 VAL. 0 88 MET. 0 89 GLU. 
A 194 LYS: 0 70 THR. 0 72 THR. 0 69 HIS. 0 74 THR. 
A 188 THR: 0 77 GLY. 0 75 THR. 0 76 LYS. 
A 189 VAL: 0 75 THR. 
A 146 GLU: 0 86 LYS. 
A 145 TYR: 0 27 TYR. 0 30 ARG. 0 31 TYR. 0 34 GLU. 
A 205 MET: 0 39 TYR. 0 23 PHE. 0 32 TYR. 
A 204 LYS: 0 28 GLU. 
A 207 GLU: 0 66 ILE. 
A 141 PHE: 0 90 ARG. 0 87 MET. 
A 209 VAL: 0 21 ILE. 0 32 TYR. 0 19 PRO. 
A 208 ARG: 0 23 PHE. 0 21 ILE. 
A 211 GLU: 0 62 VAL. 0 58 VAL. 
A 148 ARG: 0 27 TYR. 
A 149 TYR: 0 27 TYR. 0 31 TYR. 0 83 THR. 0 84 ASP. 
A 215 ILE: 0 54 GLN. 0 58 VAL. 
A 218 TYR: 0 57 PHE. 0 54 GLN. 0 48 MET. 
A 166 MET: 0 107 TYR. 0 103 GLU. 0 100 TYR. 0 104 SER. 
A 220 ARG: 0 14 SER. 0 16 MET. 0 15 ALA. 
A 161 VAL: 0 95 MET. 0 96 CYS. 0 99 GLN. 
A 221 GLU: 0 48 MET. 0 45 TYR. 
A 163 TYR: 0 99 GLN. 0 103 GLU. 
A 139 ILE: 0 94 GLN. 0 90 ARG. 0 91 VAL. 
A 201 THR: 0 31 TYR. 
A 225 TYR: 0 48 MET. 
