# Supplementary material for: Positive-unlabeled learning for the prediction of conformational B-cell epitopes
Source: BMC Bioinformatics. 2015 Dec 9;16(Suppl 18):S12. doi: 10.1186/1471-2105-16-S18-S12 (PMC4682424; doi:10.1186/1471-2105-16-S18-S12)
Supplement: Additional File 3 — Internally interacting residues of the 92 unbound structures. This additional file contains the internally interacting residues of the unbound structure data set. Zip archive: (*.zip) [file 1471-2105-16-S18-S12-S3.zip › interaction_new/1J95.txt]

A 112 THR: D 115 VAL. D 111 ALA. D 114 PHE. 
A 104 GLY: D 107 THR. 
A 68 TRP: D 78 TYR. 
A 89 ARG: D 67 TRP. 
A 111 ALA: B 108 ALA. B 112 THR. 
A 110 LEU: B 108 ALA. B 105 LEU. 
A 67 TRP: B 89 ARG. B 83 PRO. B 92 ALA. 
A 82 TYR: D 78 TYR. D 80 ASP. 
A 83 PRO: D 67 TRP. 
A 80 ASP: B 82 TYR. 
A 81 LEU: D 78 TYR. 
A 119 GLN: B 119 GLN. D 119 GLN. 
A 93 VAL: D 70 VAL. 
A 25 HIS: D 114 PHE. D 118 GLU. 
A 28 ALA: D 114 PHE. 
A 105 LEU: D 114 PHE. D 110 LEU. 
A 118 GLU: B 25 HIS. 
A 79 GLY: D 78 TYR. 
A 78 TYR: B 77 GLY. B 79 GLY. D 78 TYR. B 78 TYR. B 82 TYR. B 81 LEU. B 68 TRP. B 72 THR. 
A 77 GLY: D 76 VAL. D 78 TYR. B 77 GLY. D 77 GLY. 
A 76 VAL: B 75 THR. D 76 VAL. B 76 VAL. B 77 GLY. B 96 MET. 
A 75 THR: D 76 VAL. B 75 THR. D 75 THR. D 74 THR. 
A 74 THR: B 75 THR. B 100 ILE. B 96 MET. 
A 72 THR: D 78 TYR. 
A 70 VAL: B 93 VAL. B 96 MET. 
A 103 PHE: B 100 ILE. 
A 100 ILE: D 103 PHE. D 74 THR. 
A 92 ALA: D 67 TRP. 
A 107 THR: B 108 ALA. B 104 GLY. 
A 97 VAL: D 103 PHE. 
A 96 MET: D 74 THR. D 76 VAL. D 70 VAL. 
A 115 VAL: B 112 THR. 
A 114 PHE: B 112 THR. B 25 HIS. B 108 ALA. B 109 ALA. B 105 LEU. B 28 ALA. 
A 108 ALA: D 114 PHE. D 107 THR. D 110 LEU. D 111 ALA. 
