# Supplementary material for: Positive-unlabeled learning for the prediction of conformational B-cell epitopes
Source: BMC Bioinformatics. 2015 Dec 9;16(Suppl 18):S12. doi: 10.1186/1471-2105-16-S18-S12 (PMC4682424; doi:10.1186/1471-2105-16-S18-S12)
Supplement: Additional File 3 — Internally interacting residues of the 92 unbound structures. This additional file contains the internally interacting residues of the unbound structure data set. Zip archive: (*.zip) [file 1471-2105-16-S18-S12-S3.zip › interaction_new/1UB4.txt]

A 8 ASP: 0 210 ARG. 
A 37 PHE: 0 210 ARG. 
A 96 PRO: 0 207 SER. 0 209 LYS. 
C 407 LYS: 0 211 TRP. 0 231 ILE. 0 88 PRO. 0 232 ASP. 
C 428 ASN: 0 208 VAL. 
C 429 ILE: 0 208 VAL. 0 210 ARG. 0 209 LYS. 0 215 PRO. 
C 406 VAL: 0 233 ASP. 0 232 ASP. 0 231 ILE. 0 230 ASN. 0 224 MET. 0 235 VAL. 
C 405 SER: 0 235 VAL. 0 233 ASP. 0 88 PRO. 
C 404 SER: 0 235 VAL. 0 234 GLU. 0 237 ILE. 
C 403 HIS: 0 235 VAL. 0 234 GLU. 0 249 VAL. 0 236 LYS. 
C 402 ILE: 0 237 ILE. 0 238 ASP. 0 235 VAL. 0 236 LYS. 
C 421 LEU: 0 244 LEU. 0 237 ILE. 0 239 LEU. 
C 422 MET: 0 215 PRO. 0 208 VAL. 
C 425 LEU: 0 239 LEU. 0 244 LEU. 0 242 GLY. 
C 424 ALA: 0 239 LEU. 
C 409 TRP: 0 211 TRP. 0 218 ARG. 0 210 ARG. 0 209 LYS. 
C 408 ARG: 0 231 ILE. 0 211 TRP. 0 7 ASP. 0 29 PHE. 
C 443 ILE: 0 243 LYS. 0 245 ILE. 
C 442 LEU: 0 227 LEU. 0 246 ILE. 0 223 LEU. 0 219 ILE. 
C 441 LYS: 0 246 ILE. 0 247 GLU. 0 245 ILE. 
C 440 GLY: 0 227 LEU. 
C 447 VAL: 0 205 HIS. 
C 445 GLU: 0 243 LYS. 
C 444 ILE: 0 244 LEU. 0 243 LYS. 0 217 VAL. 0 246 ILE. 
C 432 GLU: 0 206 SER. 0 205 HIS. 
C 414 ALA: 0 217 VAL. 0 218 ARG. 
C 415 VAL: 0 217 VAL. 0 219 ILE. 0 216 ALA. 0 215 PRO. 0 237 ILE. 0 246 ILE. 
C 416 ARG: 0 215 PRO. 0 216 ALA. 0 237 ILE. 0 214 SER. 0 211 TRP. 
C 417 ILE: 0 214 SER. 0 215 PRO. 0 217 VAL. 0 244 LEU. 0 237 ILE. 
C 412 SER: 0 218 ARG. 0 219 ILE. 
C 413 PRO: 0 219 ILE. 0 217 VAL. 0 218 ARG. 0 224 MET. 0 231 ILE. 
C 436 ASP: 0 204 ILE. 
C 437 LEU: 0 223 LEU. 0 227 LEU. 0 226 ALA. 
C 434 LYS: 0 204 ILE. 0 205 HIS. 
C 435 ILE: 0 204 ILE. 0 223 LEU. 0 206 SER. 0 217 VAL. 0 218 ARG. 0 219 ILE. 0 220 PRO. 
C 418 PRO: 0 237 ILE. 
C 433 VAL: 0 206 SER. 0 204 ILE. 0 205 HIS. 0 208 VAL. 0 207 SER. 
C 430 ASP: 0 208 VAL. 0 209 LYS. 
C 431 ASP: 0 208 VAL. 0 207 SER. 
