# Supplementary material for: Positive-unlabeled learning for the prediction of conformational B-cell epitopes
Source: BMC Bioinformatics. 2015 Dec 9;16(Suppl 18):S12. doi: 10.1186/1471-2105-16-S18-S12 (PMC4682424; doi:10.1186/1471-2105-16-S18-S12)
Supplement: Additional File 3 — Internally interacting residues of the 92 unbound structures. This additional file contains the internally interacting residues of the unbound structure data set. Zip archive: (*.zip) [file 1471-2105-16-S18-S12-S3.zip › interaction_new/1WHO.txt]

A 67 ARG: 0 30 GLU. 0 43 ALA. 
A 43 ALA: 0 41 TRP. 0 32 GLU. 0 67 ARG. 
A 32 GLU: 0 30 GLU. 0 43 ALA. 0 32 GLU. 
A 30 GLU: 0 32 GLU. 0 67 ARG. 
A 42 VAL: 0 41 TRP. 0 40 GLU. 
A 29 ALA: 0 69 LEU. 
A 40 GLU: 0 42 VAL. 0 40 GLU. 0 54 PHE. 
A 41 TRP: 0 41 TRP. 0 42 VAL. 0 43 ALA. 
A 54 PHE: 0 40 GLU. 
A 69 LEU: 0 29 ALA. 
