# Supplementary material for: Positive-unlabeled learning for the prediction of conformational B-cell epitopes
Source: BMC Bioinformatics. 2015 Dec 9;16(Suppl 18):S12. doi: 10.1186/1471-2105-16-S18-S12 (PMC4682424; doi:10.1186/1471-2105-16-S18-S12)
Supplement: Additional File 3 — Internally interacting residues of the 92 unbound structures. This additional file contains the internally interacting residues of the unbound structure data set. Zip archive: (*.zip) [file 1471-2105-16-S18-S12-S3.zip › interaction_new/1Z40.txt]

A 407 GLN: E 329 PHE. E 340 LEU. 
A 336 GLU: E 397 TYR. 
A 330 PRO: E 343 GLU. E 128 ARG. 
A 333 ASP: E 327 ASN. 
A 332 ILE: E 344 LEU. E 329 PHE. E 327 ASN. E 397 TYR. E 411 ILE. 
A 344 LEU: E 351 LYS. 
A 329 PHE: E 351 LYS. 
