# Supplementary material for: Positive-unlabeled learning for the prediction of conformational B-cell epitopes
Source: BMC Bioinformatics. 2015 Dec 9;16(Suppl 18):S12. doi: 10.1186/1471-2105-16-S18-S12 (PMC4682424; doi:10.1186/1471-2105-16-S18-S12)
Supplement: Additional File 3 — Internally interacting residues of the 92 unbound structures. This additional file contains the internally interacting residues of the unbound structure data set. Zip archive: (*.zip) [file 1471-2105-16-S18-S12-S3.zip › interaction_new/1ZVM.txt]

A 212 ARG: 0 639 ASP. 0 637 ARG. 0 638 LYS. 0 640 CYS. 
A 198 GLU: B 260 LYS. 
A 157 LEU: D 58 ARG. 
A 178 LYS: 0 587 ARG. 0 672 ARG. 
A 176 TRP: 0 637 ARG. 
A 219 ASP: 0 637 ARG. 
A 115 GLN: B 272 GLN. 
A 61 GLU: D 65 ALA. D 61 GLU. D 62 THR. 
A 117 VAL: B 267 SER. 
A 116 THR: B 272 GLN. B 271 ILE. B 273 PHE. B 267 SER. 
A 64 LEU: D 65 ALA. 
A 65 ALA: D 64 LEU. D 61 GLU. 
A 179 ASP: 0 672 ARG. 
A 134 GLN: 0 508 GLN. 0 506 TRP. 
A 68 VAL: D 68 VAL. 
A 83 GLN: D 72 GLU. 
A 250 SER: C 224 SER. C 228 HIS. 
A 119 CYS: B 267 SER. B 264 SER. 
A 118 PRO: B 267 SER. B 270 ASN. 
A 234 LYS: B 264 SER. 
A 48 GLN: 0 590 ASP. 0 594 GLN. 
A 49 GLN: 0 590 ASP. 
A 46 TRP: 0 590 ASP. 0 594 GLN. 0 591 LEU. 0 588 ILE. 0 669 ASP. 
A 47 ARG: 0 590 ASP. 
A 257 PRO: 0 216 GLU. 
A 180 CYS: 0 672 ARG. 
A 283 LYS: C 231 GLN. C 233 GLU. 
A 202 ASP: B 268 LYS. 
A 177 ARG: 0 672 ARG. 0 587 ARG. 0 636 TRP. 0 679 ASP. 0 680 SER. 
A 209 ASP: 0 506 TRP. 
A 258 THR: 0 212 PRO. 
A 120 ASN: B 268 LYS. 
A 72 GLU: D 83 GLN. 
A 127 ARG: 0 638 LYS. 0 637 ARG. 
A 128 ILE: 0 506 TRP. 
A 220 SER: 0 637 ARG. 
A 58 ARG: D 58 ARG. D 57 LYS. D 62 THR. D 66 ARG. D 56 THR. D 157 LEU. 
A 57 LYS: D 58 ARG. 
A 62 THR: D 61 GLU. D 58 ARG. 
A 53 PRO: 0 513 PRO. 
A 131 LEU: 0 506 TRP. 
A 130 ASP: 0 506 TRP. 0 508 GLN. 0 507 ARG. 0 509 GLN. 
A 296 CYS: C 270 ASN. 
A 297 THR: C 270 ASN. C 268 LYS. C 269 ARG. 
A 294 SER: C 233 GLU. C 232 PRO. 
A 295 SER: C 233 GLU. C 232 PRO. 
A 252 ASP: C 218 LYS. 
