# Supplementary material for: Positive-unlabeled learning for the prediction of conformational B-cell epitopes
Source: BMC Bioinformatics. 2015 Dec 9;16(Suppl 18):S12. doi: 10.1186/1471-2105-16-S18-S12 (PMC4682424; doi:10.1186/1471-2105-16-S18-S12)
Supplement: Additional File 3 — Internally interacting residues of the 92 unbound structures. This additional file contains the internally interacting residues of the unbound structure data set. Zip archive: (*.zip) [file 1471-2105-16-S18-S12-S3.zip › interaction_new/2C36.txt]

A 216 SER: B 221 PRO. B 220 LEU. B 297 PRO. B 38 TYR. 
A 215 ASP: B 221 PRO. B 220 LEU. B 38 TYR. B 134 ARG. B 215 ASP. B 39 HIS. 
A 213 THR: B 38 TYR. B 297 PRO. B 298 SER. B 299 ILE. 
A 210 GLN: B 298 SER. B 299 ILE. 
A 211 GLY: B 298 SER. 
A 218 GLY: B 220 LEU. 
A 134 ARG: B 215 ASP. 
A 42 ALA: B 299 ILE. 
A 43 GLY: B 299 ILE. 
A 303 ALA: B 304 THR. 
A 304 THR: B 307 CYS. B 303 ALA. B 304 THR. 
A 306 TYR: B 307 CYS. 
A 307 CYS: B 307 CYS. B 304 THR. B 306 TYR. 
A 221 PRO: B 215 ASP. B 216 SER. 
A 220 LEU: B 215 ASP. B 216 SER. B 218 GLY. 
A 39 HIS: B 39 HIS. B 215 ASP. 
A 38 TYR: B 215 ASP. B 213 THR. B 216 SER. 
A 298 SER: B 211 GLY. B 213 THR. B 210 GLN. 
A 299 ILE: B 213 THR. B 210 GLN. B 42 ALA. B 43 GLY. 
A 296 ILE: B 216 SER. 
A 297 PRO: B 216 SER. B 213 THR. 
A 295 HIS: B 210 GLN. 
