# Supplementary material for: Positive-unlabeled learning for the prediction of conformational B-cell epitopes
Source: BMC Bioinformatics. 2015 Dec 9;16(Suppl 18):S12. doi: 10.1186/1471-2105-16-S18-S12 (PMC4682424; doi:10.1186/1471-2105-16-S18-S12)
Supplement: Additional File 3 — Internally interacting residues of the 92 unbound structures. This additional file contains the internally interacting residues of the unbound structure data set. Zip archive: (*.zip) [file 1471-2105-16-S18-S12-S3.zip › interaction_new/2G7C.txt]

A 203 GLY: B 127 TRP. B 129 THR. 
A 202 LEU: B 127 TRP. B 134 ARG. B 154 LYS. 
A 204 ASN: B 134 ARG. 
A 159 ARG: B 184 ALA. B 181 ASN. 
A 238 GLY: B 129 THR. B 131 ASP. B 130 ILE. 
A 133 ARG: B 193 ARG. B 183 ASP. 
A 252 VAL: B 116 TYR. B 129 THR. 
A 131 ASP: B 193 ARG. 
A 168 PHE: B 185 ASN. 
A 164 GLN: B 184 ALA. B 185 ASN. 
A 165 ILE: B 185 ASN. 
A 237 ALA: B 129 THR. 
A 249 PHE: B 105 ASN. 
A 257 ALA: B 119 ASN. 
