# Supplementary material for: Positive-unlabeled learning for the prediction of conformational B-cell epitopes
Source: BMC Bioinformatics. 2015 Dec 9;16(Suppl 18):S12. doi: 10.1186/1471-2105-16-S18-S12 (PMC4682424; doi:10.1186/1471-2105-16-S18-S12)
Supplement: Additional File 3 — Internally interacting residues of the 92 unbound structures. This additional file contains the internally interacting residues of the unbound structure data set. Zip archive: (*.zip) [file 1471-2105-16-S18-S12-S3.zip › interaction_new/2GBC.txt]

A 276 SER: 0 637 LEU. 0 280 ILE. 
A 747 THR: B 725 VAL. B 726 ASP. 
A 748 ALA: B 725 VAL. 
A 277 THR: 0 637 LEU. 0 258 ASP. 0 257 GLY. 
A 317 ILE: 0 1699 SER. 
A 316 ARG: 0 1701 THR. 
A 333 LEU: 0 252 ALA. 0 253 SER. 0 256 THR. 
A 332 THR: 0 252 ALA. 
A 278 THR: 0 258 ASP. 0 221 GLY. 0 222 ALA. 0 279 ARG. 
A 258 GLY: 0 1701 THR. 
A 259 ALA: 0 1701 THR. B 246 TYR. 
A 239 TYR: B 719 GLN. B 718 ALA. B 715 GLN. B 714 PHE. 
A 179 PRO: 0 641 GLU. 0 640 PRO. 
A 178 LEU: 0 641 GLU. 
A 234 ILE: B 246 TYR. 
A 235 GLU: B 249 THR. B 235 GLU. B 237 SER. 
A 237 SER: B 235 GLU. 
A 256 LYS: B 246 TYR. B 245 GLN. 
A 257 ALA: B 245 GLN. 
A 254 TYR: B 246 TYR. 
A 255 PRO: B 246 TYR. 
A 731 PHE: B 734 MET. B 755 HIS. B 751 HIS. 
A 690 MET: B 242 GLU. 
A 174 ILE: 0 641 GLU. 
A 734 MET: B 735 TRP. B 731 PHE. B 733 ALA. 
A 762 GLN: B 762 GLN. 
A 730 ASP: B 751 HIS. B 755 HIS. B 758 HIS. 
A 758 HIS: B 730 ASP. 
A 289 ALA: 0 1756 LEU. 0 1755 THR. 
A 717 SER: B 735 TRP. 
A 733 ALA: B 733 ALA. B 734 MET. B 735 TRP. 
A 181 HIS: 0 641 GLU. 
A 735 TRP: B 721 SER. B 714 PHE. B 718 ALA. B 733 ALA. B 703 LEU. B 717 SER. B 734 MET. 
A 232 PRO: B 246 TYR. 
A 737 THR: B 718 ALA. B 721 SER. B 722 LYS. 
A 736 TYR: B 725 VAL. 
A 281 ILE: 0 256 THR. 0 255 THR. 
A 280 THR: 0 256 THR. 
A 233 LEU: B 246 TYR. 
A 715 GLN: B 239 TYR. B 245 GLN. B 247 PRO. B 244 LEU. 
A 659 ARG: B 242 GLU. 
A 755 HIS: B 730 ASP. B 731 PHE. 
A 751 HIS: B 725 VAL. B 729 VAL. B 730 ASP. B 731 PHE. 
A 714 PHE: B 239 TYR. B 735 TRP. 
A 678 GLU: 0 1698 SER. 0 1601 LEU. 0 1604 HIS. 0 1597 ILE. 0 1602 PRO. 
A 719 GLN: B 242 GLU. B 240 SER. B 239 TYR. B 241 ASP. 
A 718 ALA: B 735 TRP. B 737 THR. B 239 TYR. 
A 674 LEU: 0 1698 SER. 0 1699 SER. 0 1700 THR. 
A 661 GLU: B 245 GLN. 
A 677 PRO: 0 1602 PRO. 
A 662 TYR: B 242 GLU. 
A 245 GLN: B 256 LYS. B 715 GLN. B 661 GLU. B 257 ALA. 
A 244 LEU: B 662 TYR. B 715 GLN. 
A 247 PRO: B 715 GLN. 
A 246 TYR: B 256 LYS. B 233 LEU. B 234 ILE. B 232 PRO. B 254 TYR. B 255 PRO. B 259 ALA. 
A 241 ASP: B 722 LYS. B 719 GLN. 
A 240 SER: B 722 LYS. B 719 GLN. 
A 242 GLU: B 719 GLN. B 662 TYR. B 659 ARG. B 690 MET. B 688 THR. 
A 703 LEU: B 735 TRP. 
A 249 THR: B 235 GLU. 
A 729 VAL: B 751 HIS. 
A 726 ASP: B 747 THR. 
A 725 VAL: B 751 HIS. B 747 THR. B 748 ALA. B 736 TYR. 
A 722 LYS: B 737 THR. B 240 SER. B 241 ASP. B 242 GLU. 
A 688 THR: B 242 GLU. 
A 721 SER: B 735 TRP. B 737 THR. 
A 279 THR: 0 258 ASP. 0 257 GLY. 
A 294 GLY: 0 1700 THR. 0 1702 THR. 
A 295 ASP: 0 1700 THR. 0 1701 THR. 0 1702 THR. 
A 292 THR: 0 1704 ILE. 
A 293 THR: 0 1703 THR. 0 1704 ILE. 0 1756 LEU. 
A 290 SER: 0 1756 LEU. 
A 275 SER: 0 637 LEU. 0 641 GLU. 
