# Supplementary material for: Positive-unlabeled learning for the prediction of conformational B-cell epitopes
Source: BMC Bioinformatics. 2015 Dec 9;16(Suppl 18):S12. doi: 10.1186/1471-2105-16-S18-S12 (PMC4682424; doi:10.1186/1471-2105-16-S18-S12)
Supplement: Additional File 3 — Internally interacting residues of the 92 unbound structures. This additional file contains the internally interacting residues of the unbound structure data set. Zip archive: (*.zip) [file 1471-2105-16-S18-S12-S3.zip › interaction_new/2GHV.txt]

C 377 LEU: E 377 LEU. E 364 PHE. 
C 372 THR: E 352 TYR. E 355 LEU. E 356 TYR. 
C 378 CYS: E 378 CYS. 
C 371 ALA: E 359 THR. E 361 PHE. E 352 TYR. E 355 LEU. 
C 360 PHE: E 369 VAL. E 370 SER. 
C 357 ASN: E 372 THR. 
C 356 TYR: E 372 THR. E 371 ALA. 
C 355 LEU: E 372 THR. E 371 ALA. 
C 352 TYR: E 372 THR. E 371 ALA. E 374 LEU. E 375 ASN. 
C 369 VAL: E 361 PHE. E 360 PHE. E 364 PHE. 
C 366 CYS: E 364 PHE. 
C 370 SER: E 359 THR. E 361 PHE. E 360 PHE. 
C 364 PHE: E 364 PHE. E 365 LYS. E 366 CYS. E 369 VAL. E 374 LEU. E 377 LEU. 
C 365 LYS: E 364 PHE. 
C 375 ASN: E 352 TYR. 
C 374 LEU: E 352 TYR. E 329 PHE. E 361 PHE. E 364 PHE. 
C 359 THR: E 370 SER. E 371 ALA. 
C 361 PHE: E 369 VAL. E 370 SER. E 371 ALA. 
