# Supplementary material for: Positive-unlabeled learning for the prediction of conformational B-cell epitopes
Source: BMC Bioinformatics. 2015 Dec 9;16(Suppl 18):S12. doi: 10.1186/1471-2105-16-S18-S12 (PMC4682424; doi:10.1186/1471-2105-16-S18-S12)
Supplement: Additional File 3 — Internally interacting residues of the 92 unbound structures. This additional file contains the internally interacting residues of the unbound structure data set. Zip archive: (*.zip) [file 1471-2105-16-S18-S12-S3.zip › interaction_new/2ILK.txt]

A 131 LEU: 0 38 LEU. 
A 137 TYR: 0 32 PHE. 0 36 ASP. 0 35 LYS. 0 78 GLN. 
A 136 ILE: 0 75 ALA. 0 70 GLU. 0 74 GLN. 
A 134 LYS: 0 37 GLN. 
A 139 ALA: 0 67 TYR. 0 71 VAL. 
A 138 LYS: 0 36 ASP. 0 42 LEU. 0 40 ASN. 0 38 LEU. 
A 26 LEU: 0 142 ILE. 
A 27 ARG: 0 142 ILE. 0 143 ASN. 0 139 ASP. 0 146 GLU. 
A 23 LEU: 0 146 GLU. 0 149 MET. 
A 8 SER: 0 54 TYR. 
A 120 ALA: 0 50 ASP. 0 46 SER. 0 47 LEU. 
A 121 VAL: 0 62 GLU. 0 47 LEU. 0 63 MET. 
A 123 GLN: 0 46 SER. 
A 124 VAL: 0 42 LEU. 
A 125 LYS: 0 66 PHE. 0 62 GLU. 0 70 GLU. 
A 127 ALA: 0 42 LEU. 
A 128 PHE: 0 42 LEU. 0 66 PHE. 0 70 GLU. 
A 59 TYR: 0 2 GLN. 0 105 ARG. 0 1 THR. 0 3 SER. 
A 55 ASP: 0 113 SER. 0 115 ALA. 0 114 LYS. 
A 57 LYS: 0 151 MET. 
A 56 PHE: 0 148 TYR. 0 144 TYR. 
A 51 SER: 0 115 ALA. 0 118 GLN. 
A 50 GLU: 0 144 TYR. 
A 53 LEU: 0 144 TYR. 0 147 ALA. 
A 52 LEU: 0 115 ALA. 0 144 TYR. 0 116 VAL. 
A 114 CYS: 0 58 GLN. 
A 117 LYS: 0 55 LEU. 
A 116 ASN: 0 58 GLN. 
A 111 PHE: 0 148 TYR. 0 152 LYS. 0 153 ILE. 
A 110 ARG: 0 54 TYR. 
A 113 PRO: 0 58 GLN. 0 55 LEU. 0 148 TYR. 
A 112 LEU: 0 148 TYR. 
A 83 GLN: 0 132 TYR. 
A 80 ALA: 0 131 ILE. 0 135 MET. 
A 119 LYS: 0 50 ASP. 
A 118 SER: 0 50 ASP. 0 59 ALA. 
A 7 GLN: 0 54 TYR. 
A 38 GLN: 0 136 SER. 
A 30 PHE: 0 138 PHE. 0 135 MET. 0 139 ASP. 0 136 SER. 
A 37 PHE: 0 132 TYR. 0 136 SER. 0 135 MET. 
A 60 LEU: 0 1 THR. 0 112 LYS. 0 108 PRO. 
A 61 GLY: 0 148 TYR. 
A 62 CYS: 0 148 TYR. 
A 63 GLN: 0 108 PRO. 0 109 CYS. 0 111 ASN. 
A 64 ALA: 0 113 SER. 
A 65 LEU: 0 145 ILE. 0 148 TYR. 
A 67 GLU: 0 116 VAL. 0 120 LYS. 
A 68 MET: 0 141 PHE. 0 116 VAL. 
A 69 ILE: 0 141 PHE. 
A 6 THR: 0 55 LEU. 0 54 TYR. 
A 98 LEU: 0 145 ILE. 
A 94 LEU: 0 138 PHE. 
A 19 LEU: 0 149 MET. 
A 151 GLU: 0 18 LEU. 0 22 ARG. 
A 150 ILE: 0 60 LEU. 0 93 LEU. 
A 153 TYR: 0 60 LEU. 0 51 PHE. 0 106 PHE. 0 56 GLY. 0 57 CYS. 0 107 LEU. 0 108 PRO. 
A 152 ALA: 0 48 LEU. 
A 154 MET: 0 14 LEU. 0 18 LEU. 
A 157 LYS: 0 106 PHE. 
A 156 MET: 0 52 LYS. 
A 158 ILE: 0 106 PHE. 
A 48 LEU: 0 137 GLU. 0 144 TYR. 0 141 PHE. 
A 49 LYS: 0 144 TYR. 
A 46 LEU: 0 137 GLU. 0 140 ILE. 
A 47 LEU: 0 137 GLU. 0 119 VAL. 0 133 LYS. 0 122 ALA. 0 123 PHE. 
A 45 ASN: 0 133 LYS. 0 137 GLU. 
A 42 GLN: 0 129 LYS. 
A 43 LEU: 0 133 LYS. 0 126 LEU. 
A 40 LYS: 0 132 TYR. 
A 41 ASP: 0 132 TYR. 0 133 LYS. 0 136 SER. 
A 146 PHE: 0 43 LEU. 0 67 TYR. 0 63 MET. 0 64 ILE. 
A 147 ILE: 0 22 ARG. 0 21 LEU. 
A 144 ASP: 0 25 PHE. 0 22 ARG. 
A 145 ILE: 0 41 LEU. 
A 142 GLU: 0 43 LEU. 0 41 LEU. 0 42 LEU. 0 40 ASN. 
A 143 PHE: 0 25 PHE. 0 67 TYR. 0 72 MET. 0 89 LEU. 
A 140 MET: 0 25 PHE. 0 32 PHE. 0 71 VAL. 0 75 ALA. 
A 141 SER: 0 32 PHE. 0 25 PHE. 0 36 ASP. 0 33 GLN. 
A 148 ASN: 0 22 ARG. 
A 149 TYR: 0 51 PHE. 0 48 LEU. 0 47 LEU. 0 43 LEU. 0 44 LYS. 0 45 GLU. 
A 77 MET: 0 138 PHE. 
A 76 VAL: 0 134 ALA. 0 135 MET. 
A 75 GLU: 0 123 PHE. 0 131 ILE. 0 120 LYS. 
A 72 TYR: 0 138 PHE. 0 141 PHE. 0 134 ALA. 
A 71 PHE: 0 120 LYS. 0 123 PHE. 
A 79 GLN: 0 131 ILE. 
