# Supplementary material for: Positive-unlabeled learning for the prediction of conformational B-cell epitopes
Source: BMC Bioinformatics. 2015 Dec 9;16(Suppl 18):S12. doi: 10.1186/1471-2105-16-S18-S12 (PMC4682424; doi:10.1186/1471-2105-16-S18-S12)
Supplement: Additional File 3 — Internally interacting residues of the 92 unbound structures. This additional file contains the internally interacting residues of the unbound structure data set. Zip archive: (*.zip) [file 1471-2105-16-S18-S12-S3.zip › interaction_new/2P5P.txt]

A 339 PRO: B 347 ASN. 
A 338 VAL: B 346 LEU. 
A 337 LYS: B 346 LEU. B 394 ASN. C 300 THR. 
A 340 ILE: B 347 ASN. 
A 341 SER: B 347 ASN. B 345 SER. 
A 369 ALA: C 358 VAL. 
A 364 VAL: C 358 VAL. C 359 ASN. 
A 363 SER: C 358 VAL. C 359 ASN. C 361 PHE. 
A 361 PHE: C 363 SER. C 301 THR. 
A 300 THR: C 301 THR. C 300 THR. 
A 301 THR: C 300 THR. C 301 THR. 
A 304 VAL: B 346 LEU. 
A 385 VAL: B 347 ASN. 
A 387 GLY: B 347 ASN. 
A 388 ARG: B 346 LEU. 
A 349 LEU: B 348 ASP. B 347 ASN. 
A 357 THR: C 370 LYS. C 372 LEU. 
A 356 VAL: C 370 LYS. 
A 351 PRO: B 344 ALA. B 345 SER. B 348 ASP. 
A 350 THR: B 348 ASP. 
A 370 LYS: C 358 VAL. C 356 VAL. C 374 GLU. 
A 372 LEU: C 372 LEU. C 357 THR. C 374 GLU. 
A 374 GLU: C 370 LYS. 
A 359 ASN: B 383 TYR. C 363 SER. B 396 HIS. C 364 VAL. 
A 358 VAL: C 363 SER. B 381 ASP. B 396 HIS. 
