# Supplementary material for: Positive-unlabeled learning for the prediction of conformational B-cell epitopes
Source: BMC Bioinformatics. 2015 Dec 9;16(Suppl 18):S12. doi: 10.1186/1471-2105-16-S18-S12 (PMC4682424; doi:10.1186/1471-2105-16-S18-S12)
Supplement: Additional File 3 — Internally interacting residues of the 92 unbound structures. This additional file contains the internally interacting residues of the unbound structure data set. Zip archive: (*.zip) [file 1471-2105-16-S18-S12-S3.zip › interaction_new/2WK0.txt]

A 49 LEU: B 54 ASN. 
A 55 ARG: B 184 ARG. B 63 ASP. 
A 47 PHE: B 54 ASN. 
A 156 GLY: B 52 GLY. 
A 191 GLN: B 54 ASN. 
A 53 THR: B 188 THR. B 184 ARG. 
A 52 GLY: B 156 GLY. B 188 THR. 
A 63 ASP: B 55 ARG. 
A 184 ARG: B 53 THR. B 54 ASN. B 55 ARG. 
A 54 ASN: B 184 ARG. B 47 PHE. B 188 THR. B 49 LEU. B 191 GLN. 
A 188 THR: B 54 ASN. B 53 THR. B 52 GLY. 
