# Supplementary material for: Positive-unlabeled learning for the prediction of conformational B-cell epitopes
Source: BMC Bioinformatics. 2015 Dec 9;16(Suppl 18):S12. doi: 10.1186/1471-2105-16-S18-S12 (PMC4682424; doi:10.1186/1471-2105-16-S18-S12)
Supplement: Additional File 3 — Internally interacting residues of the 92 unbound structures. This additional file contains the internally interacting residues of the unbound structure data set. Zip archive: (*.zip) [file 1471-2105-16-S18-S12-S3.zip › interaction_new/3D6S.txt]

A 216 GLN: B 73 HIS. 
A 217 TYR: B 70 HIS. B 73 HIS. 
A 152 GLN: B 166 TYR. 
A 115 SER: C 164 ASN. 
A 114 ILE: C 164 ASN. 
A 117 TYR: C 166 TYR. 
A 116 ASN: C 166 TYR. C 165 GLY. 
A 69 GLN: B 1 THR. B 119 GLN. 
A 86 GLN: C 162 HIS. C 150 ALA. 
A 118 CYS: C 166 TYR. 
A 170 TYR: B 73 HIS. 
A 1 THR: B 69 GLN. 
A 2 SER: C 166 TYR. 
A 85 GLN: C 162 HIS. C 164 ASN. C 147 ASP. 
A 148 LEU: B 167 GLN. 
A 168 PRO: B 169 ASN. 
A 169 ASN: B 169 ASN. 
A 70 HIS: B 217 TYR. 
A 166 TYR: B 152 GLN. 
A 167 GLN: B 169 ASN. B 148 LEU. 
A 222 ILE: C 166 TYR. 
A 79 ARG: B 79 ARG. 
A 73 HIS: B 217 TYR. 
