# Supplementary material for: Positive-unlabeled learning for the prediction of conformational B-cell epitopes
Source: BMC Bioinformatics. 2015 Dec 9;16(Suppl 18):S12. doi: 10.1186/1471-2105-16-S18-S12 (PMC4682424; doi:10.1186/1471-2105-16-S18-S12)
Supplement: Additional File 3 — Internally interacting residues of the 92 unbound structures. This additional file contains the internally interacting residues of the unbound structure data set. Zip archive: (*.zip) [file 1471-2105-16-S18-S12-S3.zip › interaction_new/3EJC.txt]

A 146 GLY: 0 290 GLY. 
A 56 VAL: 0 60 THR. 0 212 PHE. 0 61 LEU. 0 62 PRO. 0 59 LEU. 
A 155 ARG: 0 121 VAL. 0 119 SER. 0 132 HIS. 
A 157 THR: 0 119 SER. 0 118 CYS. 
A 156 GLY: 0 119 SER. 0 121 VAL. 
A 159 THR: 0 321 THR. 0 158 THR. 
A 42 GLU: 0 46 LYS. 0 47 LYS. 0 48 THR. 0 200 LYS. 
A 43 THR: 0 48 THR. 0 200 LYS. 0 50 THR. 
A 60 LEU: 0 216 VAL. 0 218 VAL. 0 59 LEU. 0 61 LEU. 0 222 LEU. 
A 61 THR: 0 216 VAL. 0 218 VAL. 0 217 GLU. 
A 62 LEU: 0 218 VAL. 0 222 LEU. 
A 63 PRO: 0 218 VAL. 0 219 ASN. 
A 49 THR: 0 204 GLU. 0 54 GLU. 0 206 ILE. 0 205 THR. 0 56 ASN. 
A 129 TRP: 0 130 ALA. 0 129 ASN. 0 146 PRO. 0 148 ALA. 0 124 MET. 0 143 TRP. 
A 82 LYS: 0 83 THR. 
A 80 ARG: 0 115 ARG. 0 160 PRO. 
A 52 GLY: 0 208 GLY. 0 57 GLY. 0 58 SER. 
A 119 CYS: 0 319 THR. 
A 53 ASN: 0 208 GLY. 0 58 SER. 0 209 LYS. 0 210 LYS. 
A 84 THR: 0 244 LYS. 
A 25 ILE: 0 191 LEU. 0 188 ASN. 0 24 ILE. 0 187 ILE. 0 184 LEU. 
A 26 ASN: 0 3 ILE. 0 1 ALA. 0 24 ILE. 
A 21 ASP: 0 184 LEU. 
A 22 LEU: 0 3 ILE. 0 24 ILE. 0 20 ASP. 0 21 LEU. 0 184 LEU. 
A 23 GLU: 0 5 LYS. 
A 46 GLY: 0 202 GLY. 0 203 ASP. 0 51 GLY. 0 52 ASN. 
A 47 LYS: 0 202 GLY. 0 203 ASP. 0 52 ASN. 0 204 GLU. 0 54 GLU. 
A 44 ILE: 0 48 THR. 0 200 LYS. 0 50 THR. 0 49 PHE. 0 199 HIS. 
A 45 ALA: 0 50 THR. 0 200 LYS. 0 201 THR. 0 202 GLY. 
A 28 GLU: 0 191 LEU. 
A 29 LEU: 0 33 ASN. 0 34 VAL. 0 27 GLU. 0 24 ILE. 0 28 LEU. 0 191 LEU. 
A 40 GLY: 0 44 ALA. 0 45 GLY. 0 47 LYS. 0 46 LYS. 
A 41 ASP: 0 46 LYS. 0 45 GLY. 
A 2 ALA: 0 188 ASN. 
A 4 ILE: 0 188 ASN. 0 184 LEU. 
A 7 VAL: 0 181 ASN. 0 177 ALA. 
A 6 LYS: 0 181 ASN. 0 185 GLU. 
A 9 ARG: 0 177 ALA. 
A 8 TYR: 0 177 ALA. 
A 87 GLU: 0 160 PRO. 
A 147 PRO: 0 289 GLY. 0 291 TRP. 0 290 GLY. 
A 144 TRP: 0 291 TRP. 
A 145 PHE: 0 286 HIS. 0 288 VAL. 0 289 GLY. 
A 132 PHE: 0 286 HIS. 
A 149 ALA: 0 291 TRP. 
A 120 SER: 0 319 THR. 0 318 GLY. 0 317 ARG. 
A 122 VAL: 0 121 VAL. 0 284 VAL. 0 285 GLY. 0 286 HIS. 0 317 ARG. 0 318 GLY. 
A 123 GLY: 0 121 VAL. 
A 124 HIS: 0 121 VAL. 0 131 PHE. 0 132 HIS. 0 144 PHE. 0 130 ALA. 
A 125 MET: 0 291 TRP. 
A 126 VAL: 0 144 PHE. 0 100 ASN. 0 132 HIS. 
A 127 GLY: 0 144 PHE. 0 146 PRO. 
A 128 GLY: 0 146 PRO. 0 130 ALA. 0 145 GLY. 
A 59 SER: 0 214 GLY. 0 215 ASN. 0 216 VAL. 
A 101 ASN: 0 288 VAL. 
A 161 PRO: 0 242 ARG. 0 249 GLU. 
A 58 GLY: 0 212 PHE. 0 213 THR. 0 214 GLY. 
A 133 HIS: 0 286 HIS. 0 317 ARG. 0 288 VAL. 
A 51 THR: 0 206 ILE. 0 56 ASN. 0 57 GLY. 0 207 ALA. 0 205 THR. 
A 39 THR: 0 33 ASN. 0 44 ALA. 0 47 LYS. 
A 38 LYS: 0 33 ASN. 0 35 VAL. 0 44 ALA. 0 43 ILE. 0 42 THR. 0 32 GLY. 0 34 VAL. 0 41 GLU. 0 31 GLY. 
A 15 ALA: 0 6 VAL. 0 7 TYR. 0 8 ARG. 
A 48 LYS: 0 52 ASN. 0 204 GLU. 0 54 GLU. 0 53 VAL. 0 202 GLY. 0 199 HIS. 0 201 THR. 
A 55 GLU: 0 210 LYS. 0 60 THR. 0 212 PHE. 0 211 THR. 0 209 LYS. 
A 19 ASN: 0 6 VAL. 0 5 LYS. 
A 32 GLY: 0 200 LYS. 
A 57 ASN: 0 212 PHE. 0 62 PRO. 0 213 THR. 0 211 THR. 
A 30 THR: 0 33 ASN. 
A 37 HIS: 0 33 ASN. 0 35 VAL. 0 47 LYS. 0 43 ILE. 
A 36 VAL: 0 198 VAL. 0 35 VAL. 0 34 VAL. 0 199 HIS. 0 200 LYS. 
A 35 VAL: 0 198 VAL. 0 200 LYS. 0 191 LEU. 
A 34 ASN: 0 191 LEU. 0 200 LYS. 0 199 HIS. 0 192 THR. 0 201 THR. 
A 130 ASN: 0 291 TRP. 
A 33 GLY: 0 200 LYS. 
A 131 ALA: 0 291 TRP. 0 286 HIS. 0 290 GLY. 0 130 ALA. 0 293 ALA. 
A 116 ARG: 0 242 ARG. 
A 54 VAL: 0 58 SER. 0 210 LYS. 0 60 THR. 0 59 LEU. 0 212 PHE. 
A 50 PHE: 0 54 GLU. 0 206 ILE. 0 56 ASN. 0 55 VAL. 0 57 GLY. 0 53 VAL. 
