# Supplementary material for: Positive-unlabeled learning for the prediction of conformational B-cell epitopes
Source: BMC Bioinformatics. 2015 Dec 9;16(Suppl 18):S12. doi: 10.1186/1471-2105-16-S18-S12 (PMC4682424; doi:10.1186/1471-2105-16-S18-S12)
Supplement: Additional File 3 — Internally interacting residues of the 92 unbound structures. This additional file contains the internally interacting residues of the unbound structure data set. Zip archive: (*.zip) [file 1471-2105-16-S18-S12-S3.zip › interaction_new/3F5V.txt]

A 146 ASP: B 72 HIS. 
A 169 TYR: B 166 GLN. 
A 168 ASN: B 166 GLN. B 168 ASN. 
A 148 ASP: B 72 HIS. 
A 75 THR: B 165 TYR. 
A 74 ASP: B 165 TYR. 
A 73 GLY: B 165 TYR. 
A 72 HIS: B 164 GLY. B 165 TYR. B 163 ASN. B 146 ASP. B 148 ASP. 
A 165 TYR: B 69 HIS. B 72 HIS. B 73 GLY. B 74 ASP. B 75 THR. 
A 164 GLY: B 69 HIS. B 72 HIS. 
A 69 HIS: B 164 GLY. B 165 TYR. 
A 166 GLN: B 169 TYR. B 168 ASN. 
A 163 ASN: B 72 HIS. 
