# Supplementary material for: Positive-unlabeled learning for the prediction of conformational B-cell epitopes
Source: BMC Bioinformatics. 2015 Dec 9;16(Suppl 18):S12. doi: 10.1186/1471-2105-16-S18-S12 (PMC4682424; doi:10.1186/1471-2105-16-S18-S12)
Supplement: Additional File 3 — Internally interacting residues of the 92 unbound structures. This additional file contains the internally interacting residues of the unbound structure data set. Zip archive: (*.zip) [file 1471-2105-16-S18-S12-S3.zip › interaction_new/3FCU.txt]

A 210 GLY: C 69 LEU. 
A 137 SER: C 208 ARG. 
A 136 GLU: C 208 ARG. E 32 ARG. 
A 135 PRO: C 208 ARG. 
A 69 LEU: C 210 GLY. C 77 ARG. 
A 138 GLY: C 208 ARG. C 209 PRO. 
A 45 PRO: C 76 THR. 
A 28 ASP: E 429 ASP. 
A 29 SER: E 428 ASP. E 429 ASP. 
A 429 ASP: E 368 ARG. 
A 209 PRO: C 138 GLY. 
A 208 ARG: C 138 GLY. C 136 GLU. C 137 SER. 
A 77 ARG: C 69 LEU. C 70 PHE. 
A 76 THR: C 45 PRO. 
A 75 GLU: C 73 ARG. 
A 74 ASP: C 73 ARG. 
A 73 ARG: C 73 ARG. C 74 ASP. C 71 ASP. C 75 GLU. 
A 71 ASP: C 73 ARG. 
A 70 PHE: C 77 ARG. 
A 78 ASN: C 45 PRO. 
A 32 ARG: E 429 ASP. 
A 31 GLY: E 429 ASP. 
A 30 HIS: E 428 ASP. E 429 ASP. 
