# Supplementary material for: Positive-unlabeled learning for the prediction of conformational B-cell epitopes
Source: BMC Bioinformatics. 2015 Dec 9;16(Suppl 18):S12. doi: 10.1186/1471-2105-16-S18-S12 (PMC4682424; doi:10.1186/1471-2105-16-S18-S12)
Supplement: Additional File 3 — Internally interacting residues of the 92 unbound structures. This additional file contains the internally interacting residues of the unbound structure data set. Zip archive: (*.zip) [file 1471-2105-16-S18-S12-S3.zip › interaction_new/3GGQ.txt]

A 600 VAL: 0 90 TRP. 0 140 VAL. 
A 555 ALA: 0 106 THR. 0 85 GLY. 0 107 ALA. 0 108 SER. 
A 554 LYS: 0 106 THR. 
A 557 TYR: 0 103 TYR. 0 104 ASN. 0 105 THR. 
A 556 GLY: 0 86 LYS. 
A 553 THR: 0 108 SER. 0 106 THR. 
A 552 THR: 0 84 ARG. 
A 542 ARG: 0 90 TRP. 0 88 SER. 0 94 THR. 
A 543 GLY: 0 90 TRP. 0 88 SER. 0 89 PHE. 0 97 ALA. 
A 546 SER: 0 86 LYS. 0 84 ARG. 0 85 GLY. 
A 547 PHE: 0 85 GLY. 
A 544 LYS: 0 88 SER. 0 98 GLY. 
A 598 VAL: 0 140 VAL. 0 142 VAL. 
A 548 TRP: 0 85 GLY. 0 84 ARG. 0 142 VAL. 
A 503 VAL: 0 46 ALA. 0 45 VAL. 
A 587 SER: 0 106 THR. 
A 561 TYR: 0 99 TYR. 0 103 TYR. 
A 562 ASN: 0 99 TYR. 
A 563 THR: 0 99 TYR. 
A 564 THR: 0 97 ALA. 0 95 THR. 0 96 LYS. 0 129 SER. 
A 565 ALA: 0 97 ALA. 
A 566 SER: 0 95 THR. 0 97 ALA. 
A 504 ALA: 0 45 VAL. 
A 470 VAL: 0 12 VAL. 
