# Supplementary material for: Positive-unlabeled learning for the prediction of conformational B-cell epitopes
Source: BMC Bioinformatics. 2015 Dec 9;16(Suppl 18):S12. doi: 10.1186/1471-2105-16-S18-S12 (PMC4682424; doi:10.1186/1471-2105-16-S18-S12)
Supplement: Additional File 3 — Internally interacting residues of the 92 unbound structures. This additional file contains the internally interacting residues of the unbound structure data set. Zip archive: (*.zip) [file 1471-2105-16-S18-S12-S3.zip › interaction_new/3IRC.txt]

A 339 THR: 0 2 MET. 
A 338 SER: 0 4 TYR. 0 37 PRO. 
A 335 ILE: 0 3 SER. 
A 337 PHE: 0 3 SER. 0 2 MET. 0 4 TYR. 
A 336 PRO: 0 3 SER. 0 5 VAL. 
A 330 ASP: 0 192 GLY. 
A 332 PRO: 0 147 SER. 0 149 GLN. 
A 346 THR: 0 64 THR. 
A 340 GLN: 0 37 PRO. 
A 329 THR: 0 192 GLY. 0 193 GLU. 
A 349 GLY: 0 2 MET. 
A 298 SER: 0 146 PHE. 0 110 MET. 0 145 PRO. 0 144 ILE. 
A 300 VAL: 0 110 MET. 0 145 PRO. 0 191 ALA. 
A 301 MET: 0 5 VAL. 0 4 TYR. 0 3 SER. 
A 299 TYR: 0 110 MET. 0 146 PHE. 0 147 SER. 
A 382 ALA: 0 5 VAL. 
A 383 GLY: 0 35 ASP. 0 34 THR. 
A 384 GLU: 0 34 THR. 
A 351 LEU: 0 1 GLY. 
A 350 ARG: 0 2 MET. 0 1 GLY. 
A 296 GLY: 0 159 ARG. 0 160 LEU. 
A 297 MET: 0 146 PHE. 0 148 THR. 0 158 GLY. 0 159 ARG. 
A 359 THR: 0 155 THR. 
