# Supplementary material for: Positive-unlabeled learning for the prediction of conformational B-cell epitopes
Source: BMC Bioinformatics. 2015 Dec 9;16(Suppl 18):S12. doi: 10.1186/1471-2105-16-S18-S12 (PMC4682424; doi:10.1186/1471-2105-16-S18-S12)
Supplement: Additional File 3 — Internally interacting residues of the 92 unbound structures. This additional file contains the internally interacting residues of the unbound structure data set. Zip archive: (*.zip) [file 1471-2105-16-S18-S12-S3.zip › interaction_new/3K7B.txt]

A 146 ASP: B 114 SER. B 112 LEU. 
A 147 TYR: B 112 LEU. B 147 TYR. B 103 LEU. B 179 PHE. B 102 GLY. B 110 TYR. 
A 143 TRP: B 101 ASN. B 102 GLY. 
A 149 GLU: B 114 SER. 
A 114 SER: B 146 ASP. 
A 110 TYR: B 147 TYR. 
A 179 PHE: B 147 TYR. 
A 112 LEU: B 147 TYR. B 146 ASP. 
A 102 GLY: B 143 TRP. B 147 TYR. 
A 103 LEU: B 147 TYR. B 103 LEU. 
A 101 ASN: B 143 TRP. 
