# Supplementary material for: Positive-unlabeled learning for the prediction of conformational B-cell epitopes
Source: BMC Bioinformatics. 2015 Dec 9;16(Suppl 18):S12. doi: 10.1186/1471-2105-16-S18-S12 (PMC4682424; doi:10.1186/1471-2105-16-S18-S12)
Supplement: Additional File 3 — Internally interacting residues of the 92 unbound structures. This additional file contains the internally interacting residues of the unbound structure data set. Zip archive: (*.zip) [file 1471-2105-16-S18-S12-S3.zip › interaction_new/3KU3.txt]

A 216 GLU: 0 705 ARG. 0 703 ASN. 
A 217 ILE: 0 705 ARG. 0 739 GLU. 
A 212 ARG: 0 213 GLU. 0 214 ILE. 
A 210 ASN: 0 213 GLU. 0 217 ARG. 0 181 HIS. 
A 218 ALA: 0 739 GLU. 0 696 SER. 
A 219 THR: 0 739 GLU. 0 737 ASN. 
A 110 HIS: 0 400 ARG. 0 399 ARG. 0 403 ASN. 
A 106 GLU: 0 400 ARG. 
A 29 ILE: 0 870 ASN. 0 871 LYS. 0 874 SER. 0 923 GLU. 
A 104 ASP: 0 397 LEU. 
A 184 HIS: 0 703 ASN. 
A 203 SER: 0 215 ALA. 
A 205 GLY: 0 218 PRO. 
A 207 SER: 0 218 PRO. 0 220 VAL. 0 226 ARG. 
A 206 THR: 0 218 PRO. 0 226 ARG. 
A 244 ASN: 0 216 THR. 0 217 ARG. 0 218 PRO. 
A 246 GLU: 0 215 ALA. 0 216 THR. 0 214 ILE. 
A 229 ARG: 0 700 SER. 0 699 THR. 
A 242 THR: 0 218 PRO. 
A 223 VAL: 0 700 SER. 
A 107 GLU: 0 400 ARG. 0 397 LEU. 0 399 ARG. 0 398 GLU. 
A 221 PRO: 0 737 ASN. 0 700 SER. 0 699 THR. 0 735 THR. 0 698 GLY. 
A 220 ARG: 0 737 ASN. 0 703 ASN. 
A 32 ARG: 0 870 ASN. 0 877 GLU. 
A 31 GLU: 0 870 ASN. 
A 30 LEU: 0 870 ASN. 0 867 GLY. 0 871 LYS. 0 930 PHE. 
B 113 SER: 0 326 LEU. 
B 134 GLY: 0 944 MET. 
B 127 ARG: 0 456 GLU. 0 457 LEU. 0 455 LYS. 
B 133 LEU: 0 947 ARG. 
B 61 THR: 0 414 ASP. 
B 88 PHE: 0 908 PHE. 0 411 GLY. 0 412 PHE. 0 408 MET. 
B 63 PHE: 0 407 LYS. 
B 64 GLU: 0 407 LYS. 
B 110 PHE: 0 22 LEU. 
B 66 VAL: 0 403 ASN. 0 407 LYS. 
B 83 LYS: 0 883 PHE. 0 884 GLU. 0 886 VAL. 
B 68 LYS: 0 400 ARG. 0 403 ASN. 
B 69 GLU: 0 400 ARG. 
B 80 LEU: 0 904 MET. 0 901 ASN. 0 897 LEU. 0 900 LEU. 0 404 LEU. 
B 81 ASN: 0 404 LEU. 
B 119 TYR: 0 944 MET. 
B 87 GLY: 0 908 PHE. 
B 84 MET: 0 904 MET. 0 908 PHE. 0 404 LEU. 0 408 MET. 
B 101 LEU: 0 878 LYS. 
B 47 GLY: 0 22 LEU. 
B 102 MET: 0 919 LEU. 0 923 GLU. 
B 1 GLY: 0 937 ASN. 
B 3 PHE: 0 326 LEU. 0 327 PHE. 0 823 PHE. 
B 2 LEU: 0 933 SER. 0 823 PHE. 0 937 ASN. 
B 4 GLY: 0 937 ASN. 
B 9 PHE: 0 944 MET. 
B 97 GLU: 0 878 LYS. 
B 77 LEU: 0 401 LEU. 0 404 LEU. 0 897 LEU. 
B 76 ARG: 0 598 GLU. 0 888 LYS. 0 601 HIS. 0 597 GLU. 0 889 GLU. 0 894 GLU. 0 890 PHE. 
B 75 ARG: 0 598 GLU. 0 601 HIS. 
B 74 GLU: 0 598 GLU. 0 400 ARG. 
B 73 LEU: 0 598 GLU. 0 595 ASP. 
B 70 PHE: 0 400 ARG. 
B 91 VAL: 0 912 TRP. 0 415 VAL. 0 911 VAL. 
B 90 ASP: 0 912 TRP. 0 881 THR. 
B 92 TRP: 0 415 VAL. 0 418 TYR. 0 414 ASP. 
B 95 ASN: 0 418 TYR. 
B 94 TYR: 0 912 TRP. 0 878 LYS. 0 915 ASN. 0 879 MET. 0 919 LEU. 
B 79 ASN: 0 601 HIS. 0 888 LYS. 0 886 VAL. 
B 99 LEU: 0 426 MET. 0 418 TYR. 
B 59 MET: 0 418 TYR. 
B 58 LYS: 0 418 TYR. 0 421 GLU. 0 425 LEU. 
B 132 GLU: 0 947 ARG. 
B 54 SER: 0 21 ILE. 
B 57 GLU: 0 24 ARG. 
B 51 LYS: 0 21 ILE. 0 22 LEU. 
B 50 ASN: 0 21 ILE. 0 22 LEU. 0 23 GLU. 0 24 ARG. 
B 117 ASN: 0 328 GLY. 0 325 GLY. 0 326 LEU. 
B 131 LYS: 0 947 ARG. 
B 106 ARG: 0 430 ARG. 0 926 ARG. 
B 124 MET: 0 333 PHE. 0 443 TYR. 0 458 GLY. 
B 103 GLU: 0 21 ILE. 0 426 MET. 
