# Supplementary material for: Positive-unlabeled learning for the prediction of conformational B-cell epitopes
Source: BMC Bioinformatics. 2015 Dec 9;16(Suppl 18):S12. doi: 10.1186/1471-2105-16-S18-S12 (PMC4682424; doi:10.1186/1471-2105-16-S18-S12)
Supplement: Additional File 3 — Internally interacting residues of the 92 unbound structures. This additional file contains the internally interacting residues of the unbound structure data set. Zip archive: (*.zip) [file 1471-2105-16-S18-S12-S3.zip › interaction_new/3NTE.txt]

A 151 LEU: B 38 PRO. B 39 MET. B 42 ALA. 
A 192 GLN: B 42 ALA. B 45 GLU. 
A 133 TRP: 0 83 VAL. 
A 132 ARG: 0 83 VAL. 0 84 HIS. 
A 88 ALA: 0 147 ASP. 
A 89 GLY: 0 147 ASP. 
A 136 LEU: 0 83 VAL. 0 85 PRO. 
A 178 SER: B 25 LYS. 
A 83 VAL: 0 75 GLU. 0 76 GLU. 
A 80 TRP: 0 79 GLU. 
A 87 HIS: 0 138 ARG. 
A 84 HIS: 0 131 LEU. 0 76 GLU. 
A 25 LYS: B 178 SER. B 180 GLU. 
A 26 VAL: B 181 VAL. 
A 22 ALA: B 181 VAL. 
A 45 GLU: B 192 GLN. B 184 TRP. B 188 THR. 
A 42 ALA: B 184 TRP. B 151 LEU. 
A 43 LEU: B 184 TRP. 
A 183 ASN: B 18 ARG. 
A 180 GLU: B 22 ALA. B 25 LYS. 
A 181 VAL: B 22 ALA. B 26 VAL. 
A 187 GLU: B 18 ARG. 
A 184 TRP: B 18 ARG. B 22 ALA. B 43 LEU. B 19 THR. B 42 ALA. B 39 MET. 
A 188 THR: B 18 ARG. 
A 146 SER: B 35 GLU. 
A 147 PRO: B 39 MET. B 35 GLU. 
A 120 ASN: 0 127 ARG. 
A 76 GLU: 0 82 ARG. 
A 122 PRO: 0 127 ARG. 0 123 GLU. 0 126 LYS. 0 130 ILE. 0 41 SER. 
A 123 PRO: 0 127 ARG. 0 123 GLU. 
A 124 ILE: 0 127 ARG. 
A 90 PRO: 0 147 ASP. 0 138 ARG. 0 143 THR. 
A 92 ALA: 0 34 PRO. 
A 95 GLN: 0 34 PRO. 0 37 ILE. 0 38 PRO. 
A 79 GLU: 0 82 ARG. 0 79 GLU. 
A 39 MET: B 147 PRO. B 151 LEU. 
A 38 PRO: B 151 LEU. 
A 121 ASN: 0 41 SER. 
A 98 GLU: 0 131 LEU. 
A 19 THR: B 184 TRP. 
A 18 ARG: B 187 GLU. B 183 ASN. 
A 30 LYS: B 147 PRO. 
A 35 GLU: B 34 PRO. B 146 SER. B 32 PHE. B 142 VAL. 
A 34 PRO: B 35 GLU. 
A 33 SER: B 33 SER. B 34 PRO. 
A 32 PHE: B 35 GLU. 
