# Supplementary material for: Positive-unlabeled learning for the prediction of conformational B-cell epitopes
Source: BMC Bioinformatics. 2015 Dec 9;16(Suppl 18):S12. doi: 10.1186/1471-2105-16-S18-S12 (PMC4682424; doi:10.1186/1471-2105-16-S18-S12)
Supplement: Additional File 3 — Internally interacting residues of the 92 unbound structures. This additional file contains the internally interacting residues of the unbound structure data set. Zip archive: (*.zip) [file 1471-2105-16-S18-S12-S3.zip › interaction_new/3OIW.txt]

A 133 LEU: 0 121 ALA. 0 122 ALA. 
A 132 ASP: 0 121 ALA. 
A 94 HIS: 0 120 LEU. 
A 120 LEU: 0 260 HIS. 
A 121 ALA: 0 299 LEU. 0 298 ASP. 0 302 SER. 
A 122 ALA: 0 299 LEU. 
A 123 ARG: 0 256 PHE. 0 295 GLN. 
A 124 THR: 0 257 GLU. 0 253 THR. 0 256 PHE. 
A 136 SER: 0 121 ALA. 
A 126 GLU: 0 295 GLN. 
A 129 GLN: 0 126 GLU. 0 123 ARG. 
A 91 GLU: 0 85 ASN. 0 124 THR. 0 86 ASN. 0 87 THR. 
A 90 PHE: 0 124 THR. 0 123 ARG. 
A 86 ASN: 0 257 GLU. 
A 87 THR: 0 257 GLU. 0 253 THR. 0 87 THR. 0 124 THR. 
A 85 ASN: 0 257 GLU. 
