# Supplementary material for: Positive-unlabeled learning for the prediction of conformational B-cell epitopes
Source: BMC Bioinformatics. 2015 Dec 9;16(Suppl 18):S12. doi: 10.1186/1471-2105-16-S18-S12 (PMC4682424; doi:10.1186/1471-2105-16-S18-S12)
Supplement: Additional File 3 — Internally interacting residues of the 92 unbound structures. This additional file contains the internally interacting residues of the unbound structure data set. Zip archive: (*.zip) [file 1471-2105-16-S18-S12-S3.zip › interaction_new/3WE1.txt]

A 579 THR: B 662 GLY. 
A 619 ARG: B 613 LYS. 
A 582 SER: B 661 VAL. B 582 SER. 
A 580 MET: B 662 GLY. B 661 VAL. B 580 MET. 
A 613 LYS: B 619 ARG. 
A 617 GLU: B 613 LYS. B 580 MET. 
A 661 VAL: B 580 MET. B 581 CYS. B 582 SER. 
A 662 GLY: B 579 THR. B 580 MET. 
