# Supplementary material for: Positive-unlabeled learning for the prediction of conformational B-cell epitopes
Source: BMC Bioinformatics. 2015 Dec 9;16(Suppl 18):S12. doi: 10.1186/1471-2105-16-S18-S12 (PMC4682424; doi:10.1186/1471-2105-16-S18-S12)
Supplement: Additional File 3 — Internally interacting residues of the 92 unbound structures. This additional file contains the internally interacting residues of the unbound structure data set. Zip archive: (*.zip) [file 1471-2105-16-S18-S12-S3.zip › interaction_new/3ZKG.txt]

A 323 MET: B 322 MET. 
A 281 ALA: B 278 SER. 
A 277 GLY: B 282 CYS. 
A 331 CYS: B 280 LEU. 
A 322 MET: B 323 MET. 
A 271 SER: B 279 GLN. 
A 279 GLN: B 280 LEU. B 279 GLN. 
A 278 SER: B 282 CYS. B 281 ALA. 
A 280 LEU: B 280 LEU. B 279 GLN. B 282 CYS. B 331 CYS. 
A 282 CYS: B 278 SER. B 277 GLY. B 280 LEU. 
