# Supplementary material for: Positive-unlabeled learning for the prediction of conformational B-cell epitopes
Source: BMC Bioinformatics. 2015 Dec 9;16(Suppl 18):S12. doi: 10.1186/1471-2105-16-S18-S12 (PMC4682424; doi:10.1186/1471-2105-16-S18-S12)
Supplement: Additional File 3 — Internally interacting residues of the 92 unbound structures. This additional file contains the internally interacting residues of the unbound structure data set. Zip archive: (*.zip) [file 1471-2105-16-S18-S12-S3.zip › interaction_new/3ZP0.txt]

E 216 ARG: 0 206 ASN. 0 208 ARG. 
E 217 ILE: 0 208 ARG. 0 199 SER. 
E 212 ARG: 0 691 ARG. 0 692 ILE. 
E 210 ASN: 0 691 ARG. 0 695 ARG. 0 693 ALA. 0 659 HIS. 
E 218 ALA: 0 206 ASN. 
E 219 THR: 0 240 ASN. 0 201 GLY. 
E 111 ARG: 0 879 ASN. 
E 234 TRP: 0 873 LEU. 
E 24 MET: 0 368 GLY. 0 371 ASN. 0 431 PHE. 0 372 LYS. 
E 23 ILE: 0 371 ASN. 0 372 LYS. 0 375 SER. 0 424 GLU. 
E 104 GLU: 0 876 ARG. 0 873 LEU. 0 875 ARG. 0 874 GLU. 0 877 ILE. 
E 184 HIS: 0 206 ASN. 
E 203 SER: 0 692 ILE. 
E 205 GLY: 0 694 THR. 
E 207 SER: 0 696 SER. 0 704 ARG. 0 698 VAL. 
E 206 THR: 0 696 SER. 0 695 ARG. 0 704 ARG. 
E 244 ASN: 0 694 THR. 0 695 ARG. 
E 241 ASP: 0 696 SER. 
E 229 ARG: 0 203 SER. 0 202 THR. 
E 242 ALA: 0 696 SER. 
E 103 GLU: 0 876 ARG. 
E 101 ASP: 0 873 LEU. 
E 223 VAL: 0 203 SER. 
E 107 HIS: 0 876 ARG. 0 875 ARG. 0 879 ASN. 
E 221 SER: 0 202 THR. 0 203 SER. 0 237 ASP. 0 238 ALA. 
E 220 ARG: 0 240 ASN. 0 202 THR. 0 206 ASN. 
F 134 GLY: 0 445 LEU. 
F 127 ARG: 0 932 GLU. 0 931 LYS. 
F 102 MET: 0 423 MET. 0 902 MET. 
F 88 PHE: 0 409 PHE. 0 887 GLY. 0 888 PHE. 0 884 MET. 
F 63 PHE: 0 883 LYS. 
F 97 GLU: 0 379 LYS. 
F 110 PHE: 0 499 MET. 
F 113 SER: 0 802 LEU. 
F 83 LYS: 0 384 PHE. 0 389 ARG. 
F 68 ARG: 0 876 ARG. 0 879 ASN. 0 880 LEU. 0 883 LYS. 
F 69 GLU: 0 876 ARG. 
F 80 LEU: 0 389 ARG. 0 402 ASN. 0 405 MET. 
F 81 ASN: 0 880 LEU. 
F 87 GLY: 0 409 PHE. 
F 84 MET: 0 405 MET. 0 409 PHE. 0 884 MET. 0 880 LEU. 
F 101 LEU: 0 379 LYS. 
F 47 GLY: 0 499 MET. 
F 1 GLY: 0 438 ASN. 
F 3 PHE: 0 802 LEU. 0 324 PHE. 0 803 PHE. 
F 2 LEU: 0 434 SER. 0 324 PHE. 0 438 ASN. 
F 4 GLY: 0 438 ASN. 
F 77 ILE: 0 100 GLU. 
F 76 ARG: 0 100 GLU. 0 389 ARG. 0 103 HIS. 0 99 GLU. 0 390 GLU. 0 395 GLU. 0 391 PHE. 
F 75 ARG: 0 100 GLU. 0 103 HIS. 
F 74 GLU: 0 100 GLU. 0 876 ARG. 
F 73 LEU: 0 100 GLU. 0 97 ASP. 0 230 TRP. 
F 70 PHE: 0 876 ARG. 
F 91 VAL: 0 413 TRP. 
F 103 GLU: 0 498 ILE. 
F 92 TRP: 0 891 VAL. 0 894 TYR. 
F 95 ASN: 0 894 TYR. 
F 94 TYR: 0 413 TRP. 0 416 ASN. 0 379 LYS. 0 380 MET. 0 420 LEU. 
F 79 ASN: 0 389 ARG. 0 103 HIS. 0 107 ARG. 
F 105 GLU: 0 427 ARG. 
F 99 LEU: 0 894 TYR. 
F 59 MET: 0 894 TYR. 
F 58 LYS: 0 894 TYR. 0 897 GLU. 0 901 LEU. 
F 132 GLU: 0 448 ARG. 0 445 LEU. 
F 54 SER: 0 498 ILE. 
F 51 LYS: 0 498 ILE. 0 499 MET. 
F 50 ASN: 0 498 ILE. 0 499 MET. 
F 117 ASN: 0 804 GLY. 0 801 GLY. 0 802 LEU. 
F 131 LYS: 0 448 ARG. 
F 109 ASP: 0 427 ARG. 
F 106 ARG: 0 905 GLU. 0 427 ARG. 0 906 ARG. 0 909 ASP. 
F 124 LEU: 0 932 GLU. 0 934 GLY. 
