# Supplementary material for: Positive-unlabeled learning for the prediction of conformational B-cell epitopes
Source: BMC Bioinformatics. 2015 Dec 9;16(Suppl 18):S12. doi: 10.1186/1471-2105-16-S18-S12 (PMC4682424; doi:10.1186/1471-2105-16-S18-S12)
Supplement: Additional File 3 — Internally interacting residues of the 92 unbound structures. This additional file contains the internally interacting residues of the unbound structure data set. Zip archive: (*.zip) [file 1471-2105-16-S18-S12-S3.zip › interaction_new/4DKP.txt]

A 464 SER: C 379 ARG. C 444 ASN. C 446 VAL. C 445 CYS. 
A 461 ASN: C 379 ARG. 
A 463 THR: C 444 ASN. C 379 ARG. C 442 LYS. 
A 462 ASN: C 379 ARG. C 444 ASN. C 442 LYS. C 443 ILE. C 439 ILE. 
A 354 ASN: C 252 LYS. C 212 PRO. C 213 ILE. C 214 PRO. C 211 ASP. 
A 276 ASN: C 61 HIS. 
A 278 THR: C 61 HIS. C 62 GLU. 
