# Supplementary material for: Positive-unlabeled learning for the prediction of conformational B-cell epitopes
Source: BMC Bioinformatics. 2015 Dec 9;16(Suppl 18):S12. doi: 10.1186/1471-2105-16-S18-S12 (PMC4682424; doi:10.1186/1471-2105-16-S18-S12)
Supplement: Additional File 3 — Internally interacting residues of the 92 unbound structures. This additional file contains the internally interacting residues of the unbound structure data set. Zip archive: (*.zip) [file 1471-2105-16-S18-S12-S3.zip › interaction_new/4EFV.txt]

A 88 LYS: B 49 PHE. B 50 LYS. 
A 111 VAL: B 12 PHE. B 11 GLU. 
A 110 CYS: B 14 VAL. 
A 112 LEU: B 12 PHE. B 10 GLY. B 11 GLU. B 14 VAL. B 69 ARG. B 70 GLY. 
A 69 ARG: B 112 LEU. 
A 86 PHE: B 54 PHE. B 21 TRP. 
A 85 THR: B 106 THR. B 54 PHE. 
A 21 TRP: B 31 ILE. B 101 PHE. B 86 PHE. 
A 49 PHE: B 88 LYS. B 99 TRP. 
A 44 ILE: B 44 ILE. B 99 TRP. 
A 45 ASN: B 45 ASN. B 43 ASN. 
A 43 ASN: B 45 ASN. 
A 99 TRP: B 44 ILE. 
A 76 TRP: B 70 GLY. 
A 72 ASP: B 70 GLY. B 71 ILE. B 72 ASP. 
A 71 ILE: B 70 GLY. B 72 ASP. B 71 ILE. 
A 70 GLY: B 112 LEU. B 76 TRP. B 71 ILE. B 72 ASP. 
A 101 PHE: B 21 TRP. B 52 TYR. 
A 106 THR: B 106 THR. B 85 THR. 
A 107 ALA: B 107 ALA. 
A 79 TYR: B 11 GLU. 
A 11 GLU: B 112 LEU. B 111 VAL. B 79 TYR. 
A 13 SER: B 110 CYS. 
A 12 PHE: B 112 LEU. B 111 VAL. B 76 TRP. 
A 14 VAL: B 110 CYS. B 112 LEU. 
A 54 PHE: B 85 THR. B 86 PHE. 
A 50 LYS: B 88 LYS. 
