# Supplementary material for: Positive-unlabeled learning for the prediction of conformational B-cell epitopes
Source: BMC Bioinformatics. 2015 Dec 9;16(Suppl 18):S12. doi: 10.1186/1471-2105-16-S18-S12 (PMC4682424; doi:10.1186/1471-2105-16-S18-S12)
Supplement: Additional File 3 — Internally interacting residues of the 92 unbound structures. This additional file contains the internally interacting residues of the unbound structure data set. Zip archive: (*.zip) [file 1471-2105-16-S18-S12-S3.zip › interaction_new/4FNK.txt]

A 216 ASN: E 212 THR. E 203 THR. E 201 ARG. E 214 ILE. 
A 217 ILE: E 201 ARG. E 246 ASN. 
A 212 THR: C 216 ASN. 
A 210 GLN: C 101 ASP. C 220 ARG. C 229 ARG. C 184 HIS. C 231 SER. 
A 218 GLY: E 246 ASN. 
A 219 SER: E 246 ASN. E 244 VAL. E 165 ASN. 
A 111 LEU: D 73 VAL. 
A 110 SER: D 79 ASP. 
A 234 TRP: D 73 VAL. 
A 236 ILE: D 73 VAL. 
A 231 SER: E 210 GLN. 
A 27 LYS: F 54 ARG. 
A 28 THR: F 54 ARG. 
A 29 ILE: F 51 LYS. F 54 ARG. F 103 GLU. 
A 184 HIS: E 210 GLN. 
A 201 ARG: C 217 ILE. 
A 205 SER: C 220 ARG. C 221 PRO. 
A 207 ARG: C 221 PRO. C 229 ARG. C 223 VAL. C 222 TRP. 
A 206 THR: C 221 PRO. C 229 ARG. 
A 208 ARG: C 101 ASP. 
A 244 VAL: C 219 SER. C 221 PRO. 
A 246 ASN: C 219 SER. C 218 GLY. 
A 229 ARG: E 210 GLN. E 207 ARG. 
A 242 VAL: C 221 PRO. 
A 165 ASN: C 219 SER. 
A 101 ASP: E 210 GLN. 
A 223 VAL: E 207 ARG. 
A 107 SER: D 74 GLU. D 76 ARG. D 75 GLY. 
A 221 PRO: E 244 VAL. E 207 ARG. E 242 VAL. E 206 THR. E 205 SER. 
A 220 ARG: E 205 SER. E 210 GLN. E 203 THR. E 212 THR. 
A 30 THR: F 51 LYS. F 50 GLY. F 47 GLN. F 106 HIS. 
A 260 MET: D 73 VAL. 
A 238 LYS: D 71 SER. D 72 GLU. 
B 113 SER: D 2 LEU. 
B 134 GLY: F 124 ARG. 
B 127 ARG: D 132 ASP. D 131 GLU. D 141 TYR. 
B 102 LEU: D 102 LEU. 
B 62 LYS: D 86 ASP. D 90 ASP. 
B 97 GLU: F 54 ARG. 
B 65 GLN: D 83 TYR. 
B 66 ILE: D 83 TYR. D 79 ASP. D 80 LEU. 
B 103 GLU: C 29 ILE. 
B 68 LYS: D 83 TYR. 
B 83 TYR: F 66 ILE. F 65 GLN. F 84 VAL. F 85 GLU. F 88 LYS. F 68 LYS. 
B 80 LEU: F 66 ILE. D 80 LEU. F 77 ILE. F 80 LEU. F 81 GLU. 
B 81 GLU: D 80 LEU. D 76 ARG. 
B 86 ASP: F 62 LYS. 
B 87 THR: F 88 LYS. 
B 84 VAL: D 83 TYR. D 84 VAL. F 84 VAL. 
B 85 GLU: D 83 TYR. 
B 171 PHE: F 167 LEU. F 171 PHE. D 171 PHE. 
B 101 ALA: F 54 ARG. 
B 47 GLN: C 30 THR. 
B 1 GLY: F 117 LYS. 
B 3 PHE: F 3 PHE. D 2 LEU. D 3 PHE. 
B 2 LEU: F 113 SER. F 3 PHE. F 110 LEU. 
B 4 GLY: F 117 LYS. 
B 9 PHE: F 124 ARG. 
B 163 ARG: D 170 ARG. D 131 GLU. D 141 TYR. 
B 170 ARG: F 163 ARG. F 167 LEU. F 128 GLU. 
B 119 PHE: F 124 ARG. 
B 141 TYR: F 127 ARG. F 163 ARG. 
B 128 GLU: D 131 GLU. D 170 ARG. 
B 77 ILE: D 76 ARG. D 77 ILE. F 77 ILE. D 80 LEU. 
B 76 ARG: E 107 SER. F 81 GLU. F 77 ILE. F 74 GLU. F 70 PHE. 
B 75 GLY: E 107 SER. 
B 74 GLU: E 107 SER. D 76 ARG. 
B 73 VAL: E 234 TRP. E 236 ILE. E 111 LEU. 
B 72 GLU: E 238 LYS. 
B 71 SER: E 238 LYS. 
B 70 PHE: D 76 ARG. 
B 91 LEU: F 92 TRP. D 91 LEU. F 95 ASN. 
B 90 ASP: F 62 LYS. 
B 167 LEU: D 170 ARG. D 171 PHE. 
B 92 TRP: D 91 LEU. D 94 TYR. 
B 95 ASN: D 94 TYR. D 91 LEU. 
B 94 TYR: F 92 TRP. F 95 ASN. F 99 LEU. 
B 79 ASP: F 66 ILE. E 110 SER. F 64 HIS. 
B 105 GLN: F 106 HIS. 
B 99 LEU: D 94 TYR. 
B 132 ASP: F 127 ARG. F 124 ARG. 
B 54 ARG: C 29 ILE. C 28 THR. C 27 LYS. D 97 GLU. D 101 ALA. 
B 51 LYS: C 30 THR. C 29 ILE. 
B 50 GLY: C 30 THR. 
B 117 LYS: D 4 GLY. D 1 GLY. 
B 131 GLU: F 127 ARG. F 128 GLU. F 163 ARG. 
B 106 HIS: C 30 THR. D 105 GLN. 
B 88 LYS: D 87 THR. D 83 TYR. 
B 124 ARG: D 134 GLY. D 132 ASP. D 9 PHE. D 119 PHE. D 120 GLU. 
B 110 LEU: D 2 LEU. 
