# Supplementary material for: Positive-unlabeled learning for the prediction of conformational B-cell epitopes
Source: BMC Bioinformatics. 2015 Dec 9;16(Suppl 18):S12. doi: 10.1186/1471-2105-16-S18-S12 (PMC4682424; doi:10.1186/1471-2105-16-S18-S12)
Supplement: Additional File 3 — Internally interacting residues of the 92 unbound structures. This additional file contains the internally interacting residues of the unbound structure data set. Zip archive: (*.zip) [file 1471-2105-16-S18-S12-S3.zip › interaction_new/4GNY.txt]

A 146 HIS: 0 145 SER. 0 143 ARG. 0 144 LEU. 
A 147 ILE: 0 143 ARG. 0 144 LEU. 
A 151 PHE: 0 28 ILE. 
A 145 MET: 0 145 SER. 
A 150 SER: 0 141 HIS. 0 28 ILE. 0 140 MET. 
A 33 ASP: 0 32 ASP. 0 39 ARG. 
A 29 ILE: 0 39 ARG. 0 145 SER. 0 146 PHE. 
A 40 ARG: 0 32 ASP. 0 28 ILE. 
A 149 LEU: 0 141 HIS. 0 142 ILE. 
A 148 ARG: 0 143 ARG. 0 141 HIS. 0 142 ILE. 
