# Supplementary material for: Positive-unlabeled learning for the prediction of conformational B-cell epitopes
Source: BMC Bioinformatics. 2015 Dec 9;16(Suppl 18):S12. doi: 10.1186/1471-2105-16-S18-S12 (PMC4682424; doi:10.1186/1471-2105-16-S18-S12)
Supplement: Additional File 3 — Internally interacting residues of the 92 unbound structures. This additional file contains the internally interacting residues of the unbound structure data set. Zip archive: (*.zip) [file 1471-2105-16-S18-S12-S3.zip › interaction_new/4GXX.txt]

A 216 GLU: C 212 ARG. 
A 212 ARG: E 216 GLU. E 217 ILE. 
A 210 ASN: E 216 GLU. E 220 ARG. E 218 ALA. E 184 HIS. 
A 211 ARG: E 216 GLU. E 218 ALA. 
A 218 ALA: C 203 SER. 
A 111 GLN: F 75 ARG. F 72 ASN. 
A 110 GLU: F 76 ARG. F 75 ARG. F 79 ASN. 
A 223 VAL: C 207 SER. 
A 28 THR: D 50 ASN. 
A 29 VAL: D 50 ASN. D 51 LYS. D 54 SER. 
A 104 ASP: F 73 LEU. 
A 203 SER: E 217 ILE. E 218 ALA. 
A 205 GLY: E 219 ALA. E 220 ARG. E 221 PRO. 
A 207 SER: E 221 PRO. E 223 VAL. E 229 ARG. 
A 206 SER: E 221 PRO. E 229 ARG. 
A 244 THR: E 219 ALA. 
A 246 GLU: E 219 ALA. 
A 241 ASP: E 221 PRO. 
A 229 ARG: C 210 ASN. C 206 SER. C 207 SER. 
A 242 THR: E 221 PRO. 
A 101 ASP: C 208 LYS. 
A 106 GLU: F 76 ARG. 
A 107 GLU: F 76 ARG. F 73 LEU. F 74 GLU. F 75 ARG. 
A 221 PRO: C 205 GLY. C 206 SER. C 242 THR. 
A 220 ARG: C 210 ASN. 
A 32 LYS: D 57 GLU. 
A 31 GLU: D 50 ASN. 
A 30 LEU: D 47 GLY. D 50 ASN. D 110 PHE. 
B 133 ILE: D 127 LYS. 
B 102 LEU: D 103 GLU. 
B 88 PHE: D 88 PHE. F 91 ILE. F 83 LYS. F 87 GLY. F 88 PHE. F 84 VAL. 
B 116 ARG: F 116 ARG. D 120 GLU. D 116 ARG. 
B 97 GLU: D 58 LYS. 
B 110 PHE: E 30 LEU. F 2 LEU. 
B 113 SER: F 2 LEU. 
B 83 LYS: D 88 PHE. D 85 ASP. D 81 ASN. 
B 68 LYS: F 76 ARG. F 79 ASN. 
B 69 GLU: F 76 ARG. 
B 80 LEU: D 68 LYS. D 81 ASN. 
B 81 ASN: F 83 LYS. F 80 LEU. 
B 87 GLY: D 88 PHE. 
B 84 VAL: D 88 PHE. F 84 VAL. D 84 VAL. 
B 85 ASP: F 83 LYS. 
B 101 LEU: D 58 LYS. 
B 47 GLY: E 30 LEU. 
B 1 GLY: D 117 ASN. 
B 3 PHE: D 3 PHE. F 2 LEU. F 3 PHE. 
B 2 LEU: D 113 SER. D 3 PHE. D 117 ASN. 
B 4 GLY: D 117 ASN. 
B 120 GLU: F 116 ARG. 
B 77 ILE: F 77 ILE. D 77 ILE. 
B 76 ARG: C 107 GLU. C 110 GLU. D 68 LYS. C 106 GLU. D 69 GLU. D 74 GLU. D 70 PHE. 
B 75 ARG: C 107 GLU. C 110 GLU. C 111 GLN. C 114 SER. C 262 ARG. 
B 74 GLU: C 107 GLU. F 76 ARG. 
B 73 LEU: C 107 GLU. C 104 ASP. C 234 TRP. 
B 72 ASN: C 111 GLN. 
B 70 PHE: F 76 ARG. 
B 91 ILE: D 92 TRP. F 91 ILE. D 88 PHE. D 91 ILE. 
B 90 ASP: D 60 ASN. 
B 92 TRP: F 91 ILE. F 94 TYR. 
B 95 ASN: F 94 TYR. 
B 94 TYR: D 92 TRP. D 58 LYS. D 95 ASN. D 59 MET. D 99 LEU. 
B 79 ASN: C 110 GLU. D 68 LYS. 
B 105 GLU: D 106 ARG. 
B 99 LEU: F 94 TYR. 
B 59 MET: F 94 TYR. 
B 58 LYS: F 94 TYR. F 97 GLU. F 101 LEU. 
B 98 LEU: D 99 LEU. 
B 54 SER: E 29 VAL. 
B 57 GLU: E 32 LYS. 
B 51 LYS: E 29 VAL. E 30 LEU. 
B 50 ASN: E 29 VAL. E 30 LEU. E 32 LYS. E 28 THR. E 31 GLU. 
B 117 ASN: F 1 GLY. F 2 LEU. F 4 GLY. 
B 109 ASP: D 106 ARG. 
B 106 ARG: D 106 ARG. F 106 ARG. F 2 LEU. F 105 GLU. F 109 ASP. 
B 103 GLU: F 102 LEU. 
