# Supplementary material for: Positive-unlabeled learning for the prediction of conformational B-cell epitopes
Source: BMC Bioinformatics. 2015 Dec 9;16(Suppl 18):S12. doi: 10.1186/1471-2105-16-S18-S12 (PMC4682424; doi:10.1186/1471-2105-16-S18-S12)
Supplement: Additional File 3 — Internally interacting residues of the 92 unbound structures. This additional file contains the internally interacting residues of the unbound structure data set. Zip archive: (*.zip) [file 1471-2105-16-S18-S12-S3.zip › interaction_new/4I53.txt]

A 61 TYR: B 57 ASP. B 214 PRO. B 252 LYS. 
A 80 ASN: B 442 GLU. B 444 THR. B 297 THR. 
A 79 PRO: B 446 ASN. B 444 THR. 
