# Supplementary material for: Positive-unlabeled learning for the prediction of conformational B-cell epitopes
Source: BMC Bioinformatics. 2015 Dec 9;16(Suppl 18):S12. doi: 10.1186/1471-2105-16-S18-S12 (PMC4682424; doi:10.1186/1471-2105-16-S18-S12)
Supplement: Additional File 3 — Internally interacting residues of the 92 unbound structures. This additional file contains the internally interacting residues of the unbound structure data set. Zip archive: (*.zip) [file 1471-2105-16-S18-S12-S3.zip › interaction_new/4IPY.txt]

A 151 LEU: C 192 GLN. C 184 TRP. C 188 THR. C 189 LEU. C 151 LEU. 
A 152 ASP: C 192 GLN. 
A 199 LYS: B 158 LYS. 
A 154 ARG: B 197 ASP. B 157 PRO. B 196 PRO. 
A 157 PRO: B 219 GLN. B 220 GLY. B 218 CYS. B 201 ILE. 
A 158 LYS: B 219 GLN. B 216 THR. B 220 GLY. 
A 197 ASP: B 221 VAL. B 220 GLY. 
A 185 MET: C 184 TRP. 
A 192 GLN: C 151 LEU. 
A 180 GLU: C 178 SER. C 180 GLU. 
A 181 VAL: C 184 TRP. 
A 184 TRP: C 181 VAL. C 185 MET. C 184 TRP. 
A 178 SER: C 180 GLU. 
A 189 LEU: C 151 LEU. 
A 222 GLY: B 221 VAL. 
