# Supplementary material for: Positive-unlabeled learning for the prediction of conformational B-cell epitopes
Source: BMC Bioinformatics. 2015 Dec 9;16(Suppl 18):S12. doi: 10.1186/1471-2105-16-S18-S12 (PMC4682424; doi:10.1186/1471-2105-16-S18-S12)
Supplement: Additional File 3 — Internally interacting residues of the 92 unbound structures. This additional file contains the internally interacting residues of the unbound structure data set. Zip archive: (*.zip) [file 1471-2105-16-S18-S12-S3.zip › interaction_new/4JPJ.txt]

A 170 ASP: C 171 SER. C 169 PHE. C 117 LYS. 
A 169 PHE: C 171 SER. 
A 136 GLN: C 1 ASP. 
A 50 ARG: B 143 GLU. B 155 PHE. B 157 TYR. 
A 77 SER: B 155 PHE. 
A 76 ARG: B 44 ASP. 
A 74 VAL: B 44 ASP. 
A 168 TRP: C 172 THR. 
A 72 GLU: B 47 ASP. B 46 ARG. 
A 71 GLU: B 47 ASP. B 85 LYS. 
A 70 GLU: B 47 ASP. B 86 SER. B 85 LYS. 
A 69 ALA: B 47 ASP. 
A 166 SER: C 173 GLY. C 174 THR. 
A 167 THR: C 173 GLY. C 172 THR. 
A 78 VAL: B 155 PHE. 
