# Supplementary material for: Positive-unlabeled learning for the prediction of conformational B-cell epitopes
Source: BMC Bioinformatics. 2015 Dec 9;16(Suppl 18):S12. doi: 10.1186/1471-2105-16-S18-S12 (PMC4682424; doi:10.1186/1471-2105-16-S18-S12)
Supplement: Additional File 3 — Internally interacting residues of the 92 unbound structures. This additional file contains the internally interacting residues of the unbound structure data set. Zip archive: (*.zip) [file 1471-2105-16-S18-S12-S3.zip › interaction_new/4KZN.txt]

A 60 CYS: 0 39 CYS. 0 38 SER. 
A 62 ASN: 0 36 LYS. 0 37 PRO. 0 38 SER. 
A 80 ILE: 0 8 VAL. 
A 81 MET: 0 5 PHE. 
A 24 SER: 0 20 LEU. 0 39 CYS. 0 37 PRO. 
A 20 VAL: 0 37 PRO. 0 40 VAL. 0 68 ILE. 0 66 MET. 0 67 GLN. 
A 21 TYR: 0 36 LYS. 
A 48 LYS: 0 5 PHE. 0 9 TYR. 0 50 ASN. 
A 23 ARG: 0 41 PRO. 
A 29 ILE: 0 20 LEU. 
A 77 THR: 0 1 GLU. 0 2 VAL. 0 3 VAL. 
A 76 ILE: 0 3 VAL. 
A 91 ILE: 0 5 PHE. 
A 15 VAL: 0 65 THR. 0 66 MET. 0 67 GLN. 0 64 ILE. 
A 93 GLU: 0 2 VAL. 
A 79 GLN: 0 3 VAL. 0 5 PHE. 0 8 VAL. 0 2 VAL. 0 4 LYS. 
A 78 MET: 0 3 VAL. 0 8 VAL. 
A 13 GLU: 0 65 THR. 
A 59 GLY: 0 20 LEU. 0 39 CYS. 
A 14 VAL: 0 65 THR. 0 67 GLN. 0 81 GLU. 
A 17 PHE: 0 67 GLN. 0 79 ILE. 0 36 LYS. 0 37 PRO. 0 69 MET. 
A 16 LYS: 0 67 GLN. 
A 32 LEU: 0 47 GLY. 0 12 SER. 0 17 ILE. 
A 49 PRO: 0 50 ASN. 0 12 SER. 0 8 VAL. 0 5 PHE. 
A 51 CYS: 0 48 CYS. 0 12 SER. 0 47 GLY. 
A 50 SER: 0 50 ASN. 0 48 CYS. 
A 53 PRO: 0 11 ARG. 
A 52 VAL: 0 8 VAL. 
