# Supplementary material for: Positive-unlabeled learning for the prediction of conformational B-cell epitopes
Source: BMC Bioinformatics. 2015 Dec 9;16(Suppl 18):S12. doi: 10.1186/1471-2105-16-S18-S12 (PMC4682424; doi:10.1186/1471-2105-16-S18-S12)
Supplement: Additional File 3 — Internally interacting residues of the 92 unbound structures. This additional file contains the internally interacting residues of the unbound structure data set. Zip archive: (*.zip) [file 1471-2105-16-S18-S12-S3.zip › interaction_new/4M4Y.txt]

A 216 GLU: E 212 LYS. 
A 212 LYS: C 216 GLU. 
A 210 SER: C 220 ARG. 
A 211 LYS: C 216 GLU. 
A 218 ALA: E 203 PHE. E 246 GLU. 
A 219 ILE: E 203 PHE. E 244 THR. 
A 111 GLN: D 72 HIS. D 75 LYS. 
A 110 GLU: D 76 ARG. D 75 LYS. D 79 ASN. 
A 234 TRP: D 73 LEU. 
A 223 VAL: E 207 SER. 
A 28 THR: F 50 ASN. 
A 29 VAL: F 50 ASN. F 47 GLY. F 51 LYS. 
A 221 PRO: E 205 GLY. E 206 SER. E 242 LYS. E 244 THR. 
A 203 PHE: C 218 ALA. C 220 ARG. C 219 ILE. 
A 205 GLY: C 221 PRO. 
A 207 SER: C 223 VAL. C 229 ARG. 
A 206 SER: C 221 PRO. C 229 ARG. 
A 208 ARG: D 72 HIS. 
A 307 LYS: D 90 ASP. 
A 229 ARG: E 206 SER. E 207 SER. 
A 242 LYS: C 221 PRO. 
A 101 ASP: E 208 ARG. 
A 106 GLU: D 76 ARG. 
A 107 GLU: D 76 ARG. D 73 LEU. D 74 GLU. D 75 LYS. D 72 HIS. 
A 104 ASP: D 73 LEU. 
A 220 ARG: E 203 PHE. E 210 SER. 
A 32 LYS: F 50 ASN. 
A 31 GLU: F 50 ASN. 
A 30 LEU: F 50 ASN. F 47 GLY. F 110 TYR. 
B 113 SER: D 2 LEU. 
B 61 THR: D 90 ASP. 
B 62 GLN: D 86 ASP. D 90 ASP. 
B 89 LEU: F 62 GLN. 
B 97 GLU: F 58 LYS. 
B 110 TYR: C 30 LEU. 
B 66 VAL: D 83 LYS. 
B 83 LYS: F 88 PHE. F 85 ASP. F 66 VAL. F 68 LYS. F 81 ASN. 
B 68 LYS: D 76 ARG. D 79 ASN. D 80 LEU. D 83 LYS. 
B 69 GLU: D 76 ARG. 
B 80 LEU: F 68 LYS. F 81 ASN. 
B 81 ASN: D 83 LYS. D 80 LEU. 
B 86 ASP: F 62 GLN. 
B 87 GLY: F 88 PHE. 
B 84 VAL: D 84 VAL. F 84 VAL. 
B 85 ASP: D 83 LYS. 
B 101 LEU: F 54 SER. F 58 LYS. 
B 47 GLY: C 30 LEU. C 29 VAL. 
B 102 LEU: F 103 GLU. 
B 1 GLY: F 117 ASN. 
B 3 PHE: D 2 LEU. F 3 PHE. D 3 PHE. 
B 2 LEU: F 113 SER. F 3 PHE. F 117 ASN. F 106 ARG. 
B 4 GLY: F 117 ASN. 
B 174 ASP: F 167 LYS. 
B 99 LEU: D 94 TYR. 
B 76 ARG: E 107 GLU. E 110 GLU. F 68 LYS. E 106 GLU. F 69 GLU. F 74 GLU. F 70 PHE. 
B 75 LYS: E 107 GLU. E 111 GLN. 
B 74 GLU: E 107 GLU. D 76 ARG. 
B 73 LEU: E 107 GLU. E 104 ASP. E 234 TRP. 
B 72 HIS: E 107 GLU. E 111 GLN. E 208 ARG. 
B 70 PHE: D 76 ARG. 
B 91 ILE: F 92 TRP. D 91 ILE. F 88 PHE. F 91 ILE. 
B 90 ASP: F 92 TRP. E 307 LYS. F 61 THR. 
B 92 TRP: D 91 ILE. D 90 ASP. D 94 TYR. 
B 95 ASN: D 95 ASN. F 95 ASN. 
B 94 TYR: F 92 TRP. F 58 LYS. F 59 MET. F 55 VAL. F 99 LEU. 
B 79 ASN: F 68 LYS. E 110 GLU. 
B 59 MET: D 94 TYR. 
B 58 LYS: D 94 TYR. D 98 LEU. D 97 GLU. 
B 98 LEU: F 58 LYS. 
B 55 VAL: D 94 TYR. 
B 54 SER: D 101 LEU. 
B 51 LYS: C 29 VAL. 
B 50 ASN: C 29 VAL. C 30 LEU. C 32 LYS. C 28 THR. C 31 GLU. 
B 117 ASN: D 4 GLY. D 1 GLY. D 2 LEU. 
B 109 ASP: F 106 ARG. 
B 106 ARG: F 106 ARG. D 106 ARG. D 109 ASP. D 105 GLU. D 2 LEU. 
B 88 PHE: D 91 ILE. F 88 PHE. D 88 PHE. D 83 LYS. D 87 GLY. D 84 VAL. 
B 103 GLU: D 102 LEU. 
