# Supplementary material for: Positive-unlabeled learning for the prediction of conformational B-cell epitopes
Source: BMC Bioinformatics. 2015 Dec 9;16(Suppl 18):S12. doi: 10.1186/1471-2105-16-S18-S12 (PMC4682424; doi:10.1186/1471-2105-16-S18-S12)
Supplement: Additional File 3 — Internally interacting residues of the 92 unbound structures. This additional file contains the internally interacting residues of the unbound structure data set. Zip archive: (*.zip) [file 1471-2105-16-S18-S12-S3.zip › interaction_new/4NN9.txt]

A 216 ASN: 0 373 LEU. 0 372 PHE. 0 374 GLY. 
A 458 TRP: 0 461 GLN. 0 503 SER. 
A 153 SER: 0 376 TRP. 
A 155 TYR: 0 23 ASN. 0 26 ARG. 0 381 GLY. 0 379 PRO. 
A 154 GLN: 0 376 TRP. 0 21 LYS. 0 378 TRP. 0 377 ASP. 0 379 PRO. 
A 210 ARG: 0 330 ASP. 0 333 ALA. 0 332 TRP. 0 45 PRO. 
A 211 PRO: 0 339 ARG. 0 17 HIS. 
A 195 SER: 0 378 TRP. 0 18 ILE. 
A 451 GLU: 0 522 GLU. 
A 197 PRO: 0 376 TRP. 0 375 GLN. 
A 178 TRP: 0 376 TRP. 
A 454 GLY: 0 524 ASN. 0 508 ASN. 
A 214 GLU: 0 371 GLU. 0 373 LEU. 0 17 HIS. 0 369 SER. 0 339 ARG. 
A 456 TRP: 0 505 PRO. 0 504 GLY. 0 461 GLN. 0 460 SER. 0 486 TRP. 
A 457 ASP: 0 461 GLN. 
A 164 SER: 0 481 VAL. 0 484 ILE. 
A 111 ASP: 0 420 ASP. 0 446 THR. 0 449 GLY. 0 448 ARG. 
A 110 GLU: 0 451 HIS. 0 450 LYS. 0 449 GLY. 
A 113 ASP: 0 477 TYR. 0 30 ASP. 0 31 SER. 
A 112 SER: 0 477 TYR. 0 420 ASP. 0 446 THR. 0 476 VAL. 
A 176 ILE: 0 18 ILE. 0 21 LYS. 0 83 SER. 
A 139 THR: 0 30 ASP. 0 31 SER. 
A 138 THR: 0 26 ARG. 
A 173 VAL: 0 82 LEU. 0 83 SER. 
A 204 VAL: 0 17 HIS. 
A 453 LEU: 0 524 ASN. 0 522 GLU. 
A 169A TYR: 0 87 THR. 0 89 TYR. 0 477 TYR. 0 31 SER. 0 32 ASP. 
A 206 TRP: 0 19 TYR. 
A 452 PHE: 0 524 ASN. 
A 200 ASN: 0 374 GLY. 
A 144 HIS: 0 386 TYR. 0 383 LYS. 0 26 ARG. 0 29 GLU. 0 382 ALA. 
A 196 GLY: 0 376 TRP. 
A 142 GLY: 0 30 ASP. 0 29 GLU. 
A 143 LYS: 0 29 GLU. 0 386 TYR. 
A 449 SER: 0 522 GLU. 
A 141 ARG: 0 30 ASP. 
A 466 TYR: 0 450 LYS. 0 451 HIS. 
A 461 GLY: 0 462 TYR. 
A 463 LYS: 0 451 HIS. 
A 455 GLN: 0 505 PRO. 
A 99 ILE: 0 503 SER. 0 484 ILE. 
A 98 HIS: 0 522 GLU. 0 512 VAL. 0 519 PRO. 
A 108 ILE: 0 444 GLY. 0 476 VAL. 
A 168 THR: 0 477 TYR. 
A 169 VAL: 0 27 ILE. 0 31 SER. 
A 126 PRO: 0 518 ARG. 
A 102 LYS: 0 484 ILE. 0 461 GLN. 
A 412B TRP: 0 518 ARG. 
A 100 TYR: 0 514 TRP. 
A 462 ALA: 0 451 HIS. 
A 107 ARG: 0 451 HIS. 0 444 GLY. 0 462 TYR. 0 443 GLN. 0 445 THR. 
A 104 ASN: 0 462 TYR. 
A 163 LEU: 0 481 VAL. 
A 212 VAL: 0 339 ARG. 
A 412 ASP: 0 518 ARG. 
A 413 ALA: 0 518 ARG. 
A 137 GLY: 0 27 ILE. 0 26 ARG. 
A 459 PRO: 0 462 TYR. 0 461 GLN. 
A 419 ARG: 0 519 PRO. 0 522 GLU. 0 520 VAL. 
A 136 GLN: 0 26 ARG. 
