# Supplementary material for: Positive-unlabeled learning for the prediction of conformational B-cell epitopes
Source: BMC Bioinformatics. 2015 Dec 9;16(Suppl 18):S12. doi: 10.1186/1471-2105-16-S18-S12 (PMC4682424; doi:10.1186/1471-2105-16-S18-S12)
Supplement: Additional File 3 — Internally interacting residues of the 92 unbound structures. This additional file contains the internally interacting residues of the unbound structure data set. Zip archive: (*.zip) [file 1471-2105-16-S18-S12-S3.zip › interaction_new/4OIE.txt]

A 210 TRP: 0 52 THR. 0 53 HIS. 
A 228 THR: 0 56 TRP. 0 77 HIS. 0 34 TRP. 
A 234 ASP: 0 57 GLY. 0 51 GLU. 
A 254 HIS: 0 52 THR. 
A 186 THR: 0 12 VAL. 0 11 ALA. 0 55 LEU. 
A 187 ALA: 0 10 THR. 0 11 ALA. 
A 229 HIS: 0 12 VAL. 0 34 TRP. 
A 185 GLY: 0 12 VAL. 
A 227 GLU: 0 56 TRP. 0 58 ASP. 
A 188 VAL: 0 10 THR. 0 9 GLY. 0 53 HIS. 
A 230 THR: 0 54 THR. 0 55 LEU. 0 56 TRP. 
A 231 LEU: 0 54 THR. 0 55 LEU. 0 10 THR. 
A 232 TRP: 0 51 GLU. 0 54 THR. 0 52 THR. 
A 233 GLY: 0 58 ASP. 
